# Supplementary material for: Functional interplay between TFIIH and KAT2A regulates higher-order chromatin structure and class II gene expression
Source: Nat Commun. 2019 Mar 20;10:1288. doi: 10.1038/s41467-019-09270-2 (PMC6426930; doi:10.1038/s41467-019-09270-2)
Supplement: Supplementary file 3 — Supplementary Data 1 [file 41467_2019_9270_MOESM3_ESM.xlsx]

## Sheet: RNAseq
Ensembl gene id	XP-B/CS repeat 1	XP-B/CS repeat 2	XP-B/CS repeat 3	XP-B/CS+XPB WT repeat 1	XP-B/CS+XPB WT repeat 2	XP-B/CS+XPB WT repeat 3	XP-B/CS 1 (normalized)	XP-B/CS 2 (normalized)	XP-B/CS 3 (normalized)	XP-B/CS+XPB WT 1 (normalized)	XP-B/CS+XPB WT 2 (normalized)	XP-B/CS+XPB WT 3 (normalized)	XP-C/CS 1 (normalized and divided by gene length in kb)	XP-C/CS 2 (normalized and divided by gene length in kb)	XP-C/CS 3 (normalized and divided by gene length in kb)	XP-B/CS Mean	XP-C/CS+XPB WT 1 (normalized and divided by gene length in kb)	XP-C/CS+XPB WT 2 (normalized and divided by gene length in kb)	XP-C/CS+XPB WT 3 (normalized and divided by gene length in kb)	XP-B/CS+XPB WT mean	Ratio Q/U	Gene name	Description	Chromosome name	Start position	End position	Gene biotype	GO:biological process	GO:molecular function	GO:cellular component	log2 FC (XP CS vs XPB WT)	P-value (XP CS vs XPB WT)	Adjusted p-value (XP CS vs XPB WT)
ENSG00000166342	1058	952	680	1	0	1	897.123	822.334	794.859	1.26337	0	0.972083	1426.27	1307.37	1263.69	1332.44	2.00854	0	1.54544	1.18466	1124.74	NETO1	neuropilin and tolloid like 1	18	72742314	72868146	protein_coding	regulation of neuronal synaptic plasticity; memory; visual learning; regulation of long-term neuronal synaptic plasticity; regulation of kainate selective glutamate receptor activity; positive regulation of excitatory postsynaptic potential; receptor loca	ionotropic glutamate receptor binding	integral component of membrane; membrane; extracellular region; plasma membrane; postsynaptic density; cell junction; synapse; postsynaptic membrane; excitatory synapse; postsynaptic density membrane	6.95526	6.63e-128	9.41e-126
ENSG00000173546	3277	3063	2286	14	20	18	2778.71	2645.81	2672.13	17.6872	18.3832	17.4975	335.188	319.157	322.332	325.559	2.13356	2.21752	2.11068	2.15392	151.147	CSPG4	chondroitin sulfate proteoglycan 4	15	75674322	75712848	protein_coding	activation of MAPK activity; angiogenesis; signal transduction; transmembrane receptor protein tyrosine kinase signaling pathway; multicellular organism development; cell proliferation; glial cell migration; cell differentiation; glycosaminoglycan metabol	signal transducer activity; protein kinase binding	extracellular region; Golgi lumen; plasma membrane; integral component of plasma membrane; focal adhesion; cell surface; membrane; integral component of membrane; apical plasma membrane; lamellipodium membrane; cell projection; lysosomal lumen; extracellu	6.81099	0	0
ENSG00000113269	1726	1829	1301	5	18	20	1463.55	1579.88	1520.75	6.31687	16.5449	19.4417	1188.43	1282.89	1234.88	1235.4	5.12941	13.4348	15.787	11.4504	107.892	RNF130	ring finger protein 130	5	179911651	180072118	protein_coding	apoptotic process; programmed cell death; protein ubiquitination	zinc ion binding; ubiquitin-protein transferase activity; transferase activity; metal ion binding	integral component of membrane; membrane; cytoplasm	6.21087	5.74e-234	2.92e-231
ENSG00000185630	3022	2849	2316	28	28	33	2562.48	2460.96	2707.2	35.3745	25.7365	32.0787	1595.57	1532.35	1685.68	1604.53	22.0265	16.0252	19.9743	19.342	82.9558	PBX1	PBX homeobox 1	1	164555584	164899296	protein_coding	regulation of transcription, DNA-templated; embryonic skeletal system development; embryonic organ development; thymus development; spleen development; positive regulation of transcription from RNA polymerase II promoter; negative regulation of neuron dif	transcription factor activity, sequence-specific DNA binding; protein heterodimerization activity; sequence-specific DNA binding; DNA binding; transcriptional activator activity, RNA polymerase II core promoter proximal region sequence-specific binding; R	nucleoplasm; nucleus; cytoplasm; transcription factor complex	6.13563	0	0
ENSG00000137959	554	681	408	2	4	1	469.76	588.245	476.915	2.52675	3.67665	0.972083	540.265	676.533	548.494	588.43	2.90598	4.22846	1.11798	2.75081	213.912	IFI44L	interferon induced protein 44 like	1	78619922	78646145	protein_coding	defense response to virus	GTP binding	cytoplasm	5.9903	1.39e-100	1.32e-98
ENSG00000128268	1353	1307	958	17	9	15	1147.27	1128.98	1119.82	21.4774	8.27246	14.5812	2016.28	1984.15	1968.04	1989.49	37.7458	14.5386	25.6261	25.9702	76.6068	MGAT3	mannosyl (beta-1,4-)-glycoprotein beta-1,4-N-acetylglucosaminyltransferase	22	39457344	39492194	protein_coding	protein glycosylation; protein N-linked glycosylation	beta-1,4-mannosylglycoprotein 4-beta-N-acetylglucosaminyltransferase activity; transferase activity; transferase activity, transferring glycosyl groups	Golgi membrane; Golgi apparatus; membrane; integral component of membrane	5.84575	7.45e-197	2.84e-194
ENSG00000265579	370	381	210	0	0	1	313.739	329.106	245.471	0	0	0.972083	142.221	149.187	111.274	134.227	0	0	0.440654	0.146885	913.827	RP11-713C5.1		18	72743756	72745961	sense_intronic				5.68106	1.31e-71	7.44e-70
ENSG00000060718	2236	2082	1584	28	24	37	1896	1798.42	1851.55	35.3745	22.0599	35.9671	1343.73	1274.57	1312.23	1310.18	25.0705	15.6342	25.4905	22.0651	59.3778	COL11A1	collagen type XI alpha 1 chain	1	102876467	103108496	protein_coding	cartilage condensation; ossification; chondrocyte development; heart morphogenesis; proteoglycan metabolic process; visual perception; sensory perception of sound; extracellular matrix organization; collagen fibril organization; collagen catabolic process	extracellular matrix structural constituent; protein binding, bridging; metal ion binding; extracellular matrix binding	extracellular region; proteinaceous extracellular matrix; collagen trimer; collagen type XI trimer; extracellular space; endoplasmic reticulum lumen; extracellular matrix	5.67015	2.01e-307	2.01e-304
ENSG00000186469	861	829	619	8	10	11	730.078	716.087	723.556	10.107	9.19162	10.6929	1264.21	1239.98	1252.91	1252.36	17.5013	15.9162	18.5159	17.3111	72.3444	GNG2	G protein subunit gamma 2	14	51826195	51979342	protein_coding	G-protein coupled receptor signaling pathway; signal transduction; protein folding; adenylate cyclase-activating dopamine receptor signaling pathway; Wnt signaling pathway, calcium modulating pathway; cell proliferation; platelet activation; cellular resp	signal transducer activity; G-protein beta-subunit binding	membrane; plasma membrane; heterotrimeric G-protein complex; extracellular exosome	5.56241	2.79e-142	5.05e-140
ENSG00000112796	575	574	416	5	6	5	487.567	495.819	486.267	6.31687	5.51497	4.86042	191.654	194.897	191.143	192.565	2.48305	2.16784	1.91054	2.18714	88.0439	ENPP5	ectonucleotide pyrophosphatase/phosphodiesterase 5 (putative)	6	46159187	46170971	protein_coding	cell communication; metabolic process	catalytic activity; hydrolase activity; metal ion binding	extracellular region; plasma membrane; membrane; integral component of membrane	5.50806	3.75e-105	3.85e-103
ENSG00000126218	807	766	556	11	9	11	684.29	661.668	649.914	13.8971	8.27246	10.6929	565.062	546.382	536.676	549.373	11.4757	6.8311	8.82982	9.04555	60.734	F10	coagulation factor X	13	113122814	113149529	protein_coding	proteolysis; signal peptide processing; ER to Golgi vesicle-mediated transport; blood coagulation; blood coagulation, intrinsic pathway; blood coagulation, extrinsic pathway; hemostasis; peptidyl-glutamic acid carboxylation; positive regulation of cell mi	calcium ion binding; serine-type endopeptidase activity; protein binding; phospholipid binding; peptidase activity; serine-type peptidase activity; hydrolase activity	extracellular region; endoplasmic reticulum lumen; Golgi lumen; plasma membrane; intrinsic component of external side of plasma membrane	5.38276	2.14e-135	3.46e-133
ENSG00000077420	240	251	183	0	0	1	203.506	216.813	213.911	0	0	0.972083	134.505	143.3	141.382	139.729	0	0	0.642487	0.214162	652.444	APBB1IP	amyloid beta precursor protein binding family B member 1 interacting protein	10	26438203	26567803	protein_coding	T cell activation via T cell receptor contact with antigen bound to MHC molecule on antigen presenting cell; signal transduction; positive regulation of cell adhesion	protein binding	cytoplasm; cytosol; cytoskeleton; plasma membrane; focal adhesion; membrane; lamellipodium; cell junction; T cell receptor complex; cell projection	5.27905	1.49e-59	6.56e-58
ENSG00000136235	1805	1698	1275	35	36	27	1530.54	1466.73	1490.36	44.2181	33.0898	26.2462	2028.54	1943.97	1975.3	1982.6	58.6058	43.8567	34.7863	45.7496	43.336	GPNMB	glycoprotein nmb	7	23235967	23275108	protein_coding	negative regulation of cytokine production; positive regulation of protein phosphorylation; signal transduction; cell-cell signaling; negative regulation of cell proliferation; positive regulation of cell migration; positive regulation of protein autophos	integrin binding; protein binding; heparin binding; chemoattractant activity; syndecan binding; receptor agonist activity	integral component of membrane; membrane; plasma membrane; integral component of plasma membrane; melanosome; cytoplasmic vesicle	5.25252	1.15e-272	7.35e-270
ENSG00000076706	1390	1284	991	20	33	21	1178.64	1109.11	1158.39	25.2675	30.3324	20.4137	2071.42	1949.23	2035.84	2018.83	44.4068	53.3082	35.8765	44.5305	45.3359	MCAM	melanoma cell adhesion molecule	11	119308529	119321521	protein_coding	positive regulation of cell migration; angiogenesis; glomerular filtration; cell adhesion; anatomical structure morphogenesis; vascular wound healing		integral component of membrane; membrane; nucleus; extracellular space; plasma membrane; focal adhesion; external side of plasma membrane	5.22088	8.97e-218	3.99e-215
ENSG00000100311	413	371	288	4	5	3	350.2	320.468	336.646	5.0535	4.59581	2.91625	416.657	381.283	400.531	399.49	6.01249	5.46795	3.46966	4.98337	80.1647	PDGFB	platelet derived growth factor subunit B	22	39223359	39244751	protein_coding	MAPK cascade; embryonic placenta development; positive regulation of endothelial cell proliferation; monocyte chemotaxis; platelet degranulation; positive regulation of glomerular filtration; protein phosphorylation; transforming growth factor beta recept	Ras guanyl-nucleotide exchange factor activity; platelet-derived growth factor receptor binding; protein binding; collagen binding; growth factor activity; superoxide-generating NADPH oxidase activator activity; chemoattractant activity; identical protein	Golgi membrane; extracellular region; extracellular space; cytoplasm; endoplasmic reticulum lumen; Golgi lumen; cell surface; membrane; basolateral plasma membrane; extracellular matrix; platelet alpha granule lumen	5.18196	1.19e-80	7.98e-79
ENSG00000123453	1316	1233	930	28	26	19	1115.89	1065.06	1087.09	35.3745	23.8982	18.4696	528.483	504.41	514.841	515.911	16.7533	11.3181	8.74714	12.2728	42.0368	SARDH	sarcosine dehydrogenase	9	133663560	133739955	protein_coding	choline catabolic process; oxidation-reduction process; sarcosine catabolic process	sarcosine dehydrogenase activity; oxidoreductase activity	mitochondrion; mitochondrial matrix	5.15724	3.61e-209	1.52e-206
ENSG00000162645	524	506	344	6	8	6	444.322	437.081	402.105	7.58025	7.3533	5.8325	156.424	153.875	141.561	150.62	2.66863	2.58873	2.05334	2.4369	61.808	GBP2	guanylate binding protein 2	1	89106132	89150456	protein_coding	immune response; interferon-gamma-mediated signaling pathway; type I interferon signaling pathway	nucleotide binding; GTPase activity; protein binding; GTP binding; hydrolase activity	Golgi membrane; nucleoplasm; cytoplasm; Golgi apparatus; cytosol; actin cytoskeleton; membrane; perinuclear region of cytoplasm	5.15403	9.8e-97	8.61e-95
ENSG00000172348	307	306	214	1	3	3	260.318	264.322	250.147	1.26337	2.75749	2.91625	80.9951	82.2407	77.8304	80.3554	0.393085	0.857961	0.907358	0.719468	111.687	RCAN2	regulator of calcineurin 2	6	46220736	46491972	protein_coding	calcium-mediated signaling; regulation of catalytic activity; regulation of calcineurin-NFAT signaling cascade	nucleotide binding; nucleic acid binding; calcium-dependent protein serine/threonine phosphatase regulator activity	cytoplasm; intracellular	5.11555	2.28e-67	1.2e-65
ENSG00000233098	286	267	230	5	1	1	242.512	230.634	268.849	6.31687	0.919162	0.972083	295.386	280.918	327.466	301.256	7.69412	1.11956	1.18402	3.33257	90.3976	CCDC144NL-AS1	CCDC144NL antisense RNA 1	17	20868433	21002276	antisense				5.03727	1.26e-64	6.26e-63
ENSG00000064763	906	809	659	14	25	12	768.236	698.811	770.312	17.6872	22.9791	11.665	1121.51	1020.16	1124.54	1088.74	25.8208	33.5461	17.0292	25.4654	42.7537	FAR2	fatty acyl-CoA reductase 2	12	29149103	29340980	protein_coding	oxidation-reduction process; lipid metabolic process; wax biosynthetic process; long-chain fatty-acyl-CoA metabolic process	fatty-acyl-CoA reductase (alcohol-forming) activity; oxidoreductase activity; long-chain-fatty-acyl-CoA reductase activity	integral component of membrane; membrane; peroxisome; peroxisomal membrane; peroxisomal matrix; endoplasmic reticulum; endoplasmic reticulum membrane	5.03078	2.38e-151	5.06e-149
ENSG00000189221	221	206	181	1	1	1	187.395	177.942	211.573	1.26337	0.919162	0.972083	75.7153	71.8958	85.484	77.6983	0.510454	0.371379	0.392761	0.424865	182.878	MAOA	monoamine oxidase A	X	43654907	43746824	protein_coding	cellular biogenic amine metabolic process; catecholamine metabolic process; neurotransmitter metabolic process; neurotransmitter catabolic process; dopamine catabolic process; oxidation-reduction process	primary amine oxidase activity; oxidoreductase activity	mitochondrion; mitochondrial outer membrane; membrane; integral component of membrane	4.98619	4.27e-55	1.69e-53
ENSG00000149970	366	378	270	4	8	3	310.347	326.515	315.606	5.0535	7.3533	2.91625	71.2622	74.9747	72.4698	72.9022	1.16039	1.68847	0.669633	1.17283	62.1592	CNKSR2	connector enhancer of kinase suppressor of Ras 2	X	21374418	21654695	protein_coding	regulation of signal transduction	identical protein binding	cytoplasm; membrane; extracellular exosome; postsynaptic density; neuron projection; neuronal cell body; postsynaptic membrane	4.96234	6.81e-78	4.37e-76
ENSG00000135903	284	233	189	2	0	4	240.816	201.265	220.924	2.52675	0	3.88833	126.081	105.374	115.667	115.708	1.32291	0	2.03578	1.11956	103.351	PAX3	paired box 3	2	222199888	222298996	protein_coding	transcription, DNA-templated; regulation of transcription, DNA-templated; regulation of transcription from RNA polymerase II promoter; transcription from RNA polymerase II promoter; apoptotic process; multicellular organism development; nervous system dev	DNA binding; transcription factor activity, sequence-specific DNA binding; protein binding; sequence-specific DNA binding; HMG box domain binding	nucleus; nucleoplasm	4.95559	7.47e-60	3.32e-58
ENSG00000179855	550	529	369	6	10	12	466.368	456.948	431.328	7.58025	9.19162	11.665	107.582	105.409	99.499	104.163	1.74862	2.12033	2.69089	2.18661	47.6369	GIPC3	GIPC PDZ domain containing family member 3	19	3585553	3593541	protein_coding				4.94293	3.04e-102	2.97e-100
ENSG00000114854	413	476	321	3	11	10	350.2	411.167	375.22	3.79012	10.1108	9.72083	490.476	575.864	525.519	530.62	5.3083	14.1608	13.6146	11.0279	48.1162	TNNC1	troponin C1, slow skeletal and cardiac type	3	52451102	52454070	protein_coding	diaphragm contraction; skeletal muscle contraction; regulation of muscle contraction; response to metal ion; transition between fast and slow fiber; muscle filament sliding; regulation of muscle filament sliding speed; regulation of ATPase activity; ventr	calcium ion binding; protein binding; troponin I binding; troponin T binding; protein homodimerization activity; metal ion binding; calcium-dependent protein binding; actin filament binding	cytosol; troponin complex; contractile fiber	4.83039	6.97e-88	5.35e-86
ENSG00000125726	205	203	153	1	2	1	173.828	175.351	178.843	1.26337	1.83832	0.972083	197.308	199.036	203	199.781	1.43402	2.08663	1.10339	1.54135	129.615	CD70	CD70 molecule	19	6583183	6604103	protein_coding	immune response; signal transduction; cell-cell signaling; cell proliferation; tumor necrosis factor-mediated signaling pathway; extrinsic apoptotic signaling pathway	protease binding; receptor binding; cytokine activity; tumor necrosis factor receptor binding; protein binding	extracellular space; plasma membrane; integral component of plasma membrane; membrane; integral component of membrane; extracellular exosome	4.80768	5.07e-52	1.86e-50
ENSG00000178538	166	151	101	0	0	1	140.758	130.433	118.06	0	0	0.972083	79.931	74.0677	67.0414	73.68	0	0	0.552006	0.184002	400.43	CA8	carbonic anhydrase 8	8	60187347	60281412	protein_coding	one-carbon metabolic process; phosphatidylinositol-mediated signaling	carbonate dehydratase activity; protein binding; zinc ion binding; metal ion binding	cytoplasm	4.64171	1.05e-42	3.04e-41
ENSG00000135929	264	239	201	4	4	4	223.857	206.447	234.951	5.0535	3.67665	3.88833	185.006	170.618	194.174	183.266	4.17644	3.03855	3.2135	3.47617	52.7207	CYP27A1	cytochrome P450 family 27 subfamily A member 1	2	218781749	218815293	protein_coding	bile acid biosynthetic process; sterol metabolic process; oxidation-reduction process	monooxygenase activity; iron ion binding; steroid hydroxylase activity; oxidoreductase activity; oxidoreductase activity, acting on paired donors, with incorporation or reduction of molecular oxygen; heme binding; metal ion binding	mitochondrion; mitochondrial inner membrane; mitochondrial matrix; membrane; mitochondrial membrane	4.61467	1.6e-59	7.03e-58
ENSG00000138772	3766	3756	2457	77	147	133	3193.35	3244.42	2872.01	97.2798	135.117	129.287	3730.55	3790.21	3355.16	3625.31	113.645	157.847	151.036	140.843	25.7401	ANXA3	annexin A3	4	78551519	78610451	protein_coding	phagocytosis; positive regulation of endothelial cell migration; hippocampus development; animal organ regeneration; defense response to bacterium; negative regulation of catalytic activity; neutrophil degranulation; positive regulation of angiogenesis; p	phospholipase inhibitor activity; calcium ion binding; calcium-dependent phospholipid binding; phospholipase A2 inhibitor activity; calcium-dependent protein binding	cytoplasm; cytosol; plasma membrane; membrane; axon; dendrite; phagocytic vesicle membrane; specific granule; neuronal cell body; extracellular exosome	4.59102	0	0
ENSG00000106538	148	164	113	1	0	1	125.495	141.663	132.087	1.26337	0	0.972083	169.588	191.436	178.496	179.84	1.70726	0	1.31363	1.00696	178.597	RARRES2	retinoic acid receptor responder 2	7	150338317	150341674	protein_coding	regulation of lipid catabolic process; inflammatory response; retinoid metabolic process; in utero embryonic development; positive regulation of protein phosphorylation; platelet degranulation; chemotaxis; positive regulation of macrophage chemotaxis; cel	receptor binding; protein binding	extracellular region; extracellular matrix; platelet dense granule lumen; extracellular exosome; extracellular space	4.58941	4.46e-43	1.32e-41
ENSG00000082175	189	149	123	0	1	3	160.261	128.706	143.776	0	0.919162	2.91625	64.2072	51.5648	57.6026	57.7915	0	0.368254	1.16837	0.512208	112.828	PGR	progesterone receptor	11	101029624	101130524	protein_coding	transcription, DNA-templated; regulation of transcription, DNA-templated; transcription initiation from RNA polymerase II promoter; signal transduction; cell-cell signaling; negative regulation of gene expression; steroid hormone mediated signaling pathwa	RNA polymerase II core promoter proximal region sequence-specific DNA binding; transcriptional activator activity, RNA polymerase II core promoter proximal region sequence-specific binding; DNA binding; transcription factor activity, sequence-specific DNA	nucleus; nucleoplasm; cytoplasm; mitochondrion; mitochondrial outer membrane; membrane	4.52922	2.3e-44	7.04e-43
ENSG00000184005	154	175	127	1	1	2	130.583	151.164	148.452	1.26337	0.919162	1.94417	151.664	175.568	172.418	166.55	1.46733	1.06755	2.25803	1.59764	104.248	ST6GALNAC3	ST6 N-acetylgalactosaminide alpha-2,6-sialyltransferase 3	1	76074719	76634601	protein_coding	protein glycosylation; glycosylceramide metabolic process; glycosphingolipid metabolic process; glycoprotein metabolic process; oligosaccharide metabolic process; protein N-linked glycosylation via asparagine; sialylation	alpha-N-acetylgalactosaminide alpha-2,6-sialyltransferase activity; sialyltransferase activity; transferase activity; transferase activity, transferring glycosyl groups	Golgi membrane; nucleoplasm; Golgi apparatus; membrane; integral component of membrane	4.52717	1.74e-44	5.34e-43
ENSG00000089127	569	789	502	20	23	14	482.479	681.535	586.793	25.2675	21.1407	13.6092	507.873	717.406	617.677	614.318	26.5974	22.2534	14.3254	21.0587	29.1717	OAS1	2'-5'-oligoadenylate synthetase 1	12	112906777	112933222	protein_coding	immune system process; glucose metabolic process; immune response; response to virus; glucose homeostasis; negative regulation of viral genome replication; innate immune response; defense response to virus; interferon-gamma-mediated signaling pathway; typ	nucleotide binding; 2'-5'-oligoadenylate synthetase activity; RNA binding; double-stranded RNA binding; protein binding; ATP binding; transferase activity; nucleotidyltransferase activity; metal ion binding	extracellular region; nucleus; cytoplasm; mitochondrion; endoplasmic reticulum; cytosol; intracellular membrane-bounded organelle	4.51875	3.96e-112	4.51e-110
ENSG00000184937	241	230	157	3	6	2	204.354	198.673	183.519	3.79012	5.51497	1.94417	111.425	108.328	100.065	106.606	2.06659	3.00707	1.06007	2.04458	52.1408	WT1	Wilms tumor 1	11	32387775	32435630	protein_coding	negative regulation of transcription from RNA polymerase II promoter; vasculogenesis; ureteric bud development; branching involved in ureteric bud morphogenesis; kidney development; regulation of animal organ formation; transcription, DNA-templated; regul	transcriptional activator activity, RNA polymerase II core promoter proximal region sequence-specific binding; nucleic acid binding; DNA binding; transcription factor activity, sequence-specific DNA binding; RNA binding; protein binding; zinc ion binding;	nucleus; nucleoplasm; nucleolus; cytoplasm; cytosol; nuclear speck	4.50188	3.22e-54	1.25e-52
ENSG00000136167	245	288	195	4	8	3	207.746	248.773	227.938	5.0535	7.3533	2.91625	271.563	325.194	297.958	298.238	6.60588	9.61216	3.81209	6.67671	44.6684	LCP1	lymphocyte cytosolic protein 1	13	46125920	46211871	protein_coding	actin filament bundle assembly; animal organ regeneration; T cell activation involved in immune response; protein kinase A signaling; cell migration; extracellular matrix disassembly; regulation of intracellular protein transport; actin filament network f	actin filament binding; identical protein binding; calcium ion binding; actin binding; metal ion binding; GTPase binding	actin cytoskeleton; plasma membrane; actin filament; cytosol; cytoplasm; phagocytic cup; ruffle; stress fiber; podosome; extracellular space; cytoskeleton; focal adhesion; membrane; cell junction; filopodium; actin filament bundle; ruffle membrane; cell p	4.49904	9.14e-60	4.05e-58
ENSG00000225756	166	174	110	1	3	0	140.758	150.301	128.58	1.26337	2.75749	0	65.8057	70.2667	60.1123	65.3949	0.590638	1.28915	0	0.626595	104.365	DBH-AS1	DBH antisense RNA 1	9	133654586	133657313	antisense				4.49653	1.14e-43	3.42e-42
ENSG00000171812	3514	3479	2590	124	121	123	2979.67	3005.15	3027.48	156.658	111.219	119.566	670.04	675.77	680.791	675.534	35.2279	25.0098	26.8869	29.0416	23.2609	COL8A2	collagen type VIII alpha 2 chain	1	36095236	36125220	protein_coding	angiogenesis; cell adhesion; single organismal cell-cell adhesion; extracellular matrix organization; collagen catabolic process; camera-type eye morphogenesis; epithelial cell proliferation	extracellular matrix structural constituent; protein binding, bridging	extracellular matrix; extracellular region; proteinaceous extracellular matrix; collagen trimer; basement membrane; endoplasmic reticulum lumen	4.49547	0	0
ENSG00000145287	827	938	585	16	44	22	701.248	810.241	683.813	20.214	40.4431	21.3858	774.432	894.8	755.177	808.136	22.3236	44.6639	23.6177	30.2017	26.758	PLAC8	placenta specific 8	4	83090048	83137075	protein_coding	neutrophil degranulation; positive regulation of cell proliferation; response to cold; negative regulation of multicellular organism growth; defense response to bacterium; negative regulation of apoptotic process; positive regulation of transcription from	chromatin binding	extracellular region; azurophil granule lumen	4.44778	3.82e-143	7.08e-141
ENSG00000206052	179	136	117	1	0	3	151.782	117.476	136.763	1.26337	0	2.91625	299.964	232.167	270.282	267.471	2.49679	0	5.76334	2.75338	97.1428	DOK6	docking protein 6	18	69401055	69849087	protein_coding	axon guidance	insulin receptor binding; protein binding	cytosol	4.43538	4.73e-42	1.35e-40
ENSG00000118432	118	115	94	0	0	0	100.057	99.3366	109.878	0	0	0	64.553	64.0881	70.8888	66.51	0	0	0	0	#DIV/0!	CNR1	cannabinoid receptor 1	6	88139864	88166359	protein_coding	positive regulation of acute inflammatory response to antigenic stimulus; signal transduction; G-protein coupled receptor signaling pathway; G-protein coupled receptor signaling pathway, coupled to cyclic nucleotide second messenger; adenylate cyclase-mod	signal transducer activity; G-protein coupled receptor activity; cannabinoid receptor activity; drug binding	plasma membrane; integral component of plasma membrane; actin cytoskeleton; membrane; integral component of membrane; axon; growth cone; presynaptic membrane; intracellular membrane-bounded organelle; membrane raft	4.43501	8.48e-37	2.05e-35
ENSG00000144227	118	119	105	0	1	0	100.057	102.792	122.736	0	0.919162	0	95.1114	97.7108	116.669	103.164	0	0.873729	0	0.291243	354.219	NXPH2	neurexophilin 2	2	138670772	138780348	protein_coding	neuropeptide signaling pathway	receptor binding	extracellular region	4.39877	2.79e-37	6.85e-36
ENSG00000205403	142	165	127	0	2	3	120.408	142.526	148.452	0	1.83832	2.91625	62.909	74.4652	77.5609	71.645	0	0.960462	1.52364	0.828035	86.5242	CFI	complement factor I	4	109740694	109802179	protein_coding	receptor-mediated endocytosis; proteolysis; immune system process; complement activation, classical pathway; regulation of complement activation; innate immune response	hydrolase activity; serine-type peptidase activity; peptidase activity; scavenger receptor activity; serine-type endopeptidase activity; protein binding; metal ion binding	membrane; extracellular space; extracellular region; extracellular exosome	4.38769	2.94e-42	8.44e-41
ENSG00000187068	517	490	386	10	13	24	438.386	423.26	451.199	12.6337	11.9491	23.33	74.2902	71.7269	76.4615	74.1595	2.14095	2.02493	3.95357	2.70648	27.4007	C3orf70	chromosome 3 open reading frame 70	3	185078050	185153014	protein_coding				4.3712	2.54e-99	2.37e-97
ENSG00000197410	620	520	414	23	19	11	525.724	449.174	483.929	29.0576	17.4641	10.6929	239.564	204.682	220.519	221.588	13.2411	7.95812	4.8726	8.69061	25.4975	DCHS2	dachsous cadherin-related 2	4	154232037	154491716	protein_coding	homophilic cell adhesion via plasma membrane adhesion molecules; cell adhesion; nephron development; condensed mesenchymal cell proliferation	calcium ion binding	integral component of membrane; membrane; plasma membrane	4.3674	8.44e-105	8.56e-103
ENSG00000272405	478	502	335	12	22	10	405.316	433.626	391.585	15.1605	20.2216	9.72083	125.797	134.583	121.535	127.305	4.70531	6.27609	3.01702	4.66614	27.2827	RP11-284F21.10		1	156641666	156644887	antisense				4.35167	6.67e-94	5.67e-92
ENSG00000163283	248	231	186	8	4	4	210.29	199.537	217.417	10.107	3.67665	3.88833	169.315	160.658	175.054	168.342	8.13768	2.96027	3.1307	4.74288	35.4937	ALPP	alkaline phosphatase, placental	2	232378534	232382889	protein_coding	metabolic process; dephosphorylation	magnesium ion binding; catalytic activity; alkaline phosphatase activity; protein binding; zinc ion binding; hydrolase activity; phosphatase activity; metal ion binding	plasma membrane; cell surface; membrane; integral component of membrane; anchored component of membrane	4.32909	6.84e-56	2.79e-54
ENSG00000129682	402	378	281	9	15	10	340.873	326.515	328.464	11.3704	13.7874	9.72083	309.322	296.293	298.062	301.226	10.3179	12.5113	8.82108	10.5501	28.5519	FGF13	fibroblast growth factor 13	X	138614731	139222777	protein_coding	MAPK cascade; neuron migration; sodium ion transport; negative regulation of microtubule depolymerization; signal transduction; cell-cell signaling; nervous system development; learning; memory; hippocampus development; cerebral cortex cell migration; act	growth factor activity; protein binding; microtubule binding; sodium channel regulator activity; protein kinase activator activity; ion channel binding; beta-tubulin binding	cytosol; extracellular region; nucleus; nucleolus; cytoplasm; microtubule; plasma membrane; intercalated disc; lateral plasma membrane; filopodium; axon; dendrite; growth cone; cell projection; neuron projection	4.32711	2.49e-80	1.67e-78
ENSG00000167654	361	367	250	13	6	12	306.107	317.013	292.228	16.4239	5.51497	11.665	244.397	253.104	233.315	243.606	13.1129	4.40317	9.31337	8.94314	27.2394	ATCAY	ATCAY, caytaxin	19	3879864	3928079	protein_coding	mitochondrion distribution; neuron projection development; transport; apoptotic process; nervous system development; regulation of protein localization; negative regulation of glutamate metabolic process	WW domain binding; protein binding; kinesin binding	synapse; neuron projection; mitochondrial membrane; dendrite; axon; integral component of membrane; membrane; cytoplasm; cell junction; cell projection	4.28546	7.21e-74	4.26e-72
ENSG00000237975	242	175	186	2	6	6	205.202	151.164	217.417	2.52675	5.51497	5.8325	290.243	213.811	307.521	270.525	3.5739	7.80053	8.24965	6.54136	41.3561	FLG-AS1	FLG antisense RNA 1	1	152168125	152445456	antisense				4.27398	7.39e-50	2.57e-48
ENSG00000166482	1317	1260	910	34	72	44	1116.74	1088.38	1063.71	42.9547	66.1797	42.7717	596.231	581.091	567.917	581.746	22.9337	35.3335	22.8359	27.0344	21.5188	MFAP4	microfibrillar associated protein 4	17	19383442	19387240	protein_coding	cell adhesion; UV protection; regulation of collagen metabolic process; elastic fiber assembly; cellular response to UV-B; supramolecular fiber organization	protein binding	extracellular space; extracellular matrix; microfibril; extracellular region; proteinaceous extracellular matrix; extracellular exosome; elastic fiber	4.26388	6.14e-213	2.66e-210
ENSG00000139329	1387	1411	992	51	62	56	1176.1	1218.82	1159.56	64.4321	56.9881	54.4367	1185.58	1228.65	1168.91	1194.38	64.9517	57.4477	54.8757	59.0917	20.2123	LUM	lumican	12	91102629	91111831	protein_coding	visual perception; response to organic cyclic compound; keratan sulfate biosynthetic process; extracellular matrix organization; collagen fibril organization; positive regulation of transforming growth factor beta1 production; keratan sulfate catabolic pr	extracellular matrix structural constituent; protein binding; collagen binding	extracellular matrix; extracellular region; proteinaceous extracellular matrix; fibrillar collagen trimer; extracellular space; Golgi lumen; lysosomal lumen; extracellular exosome	4.22477	8.12e-237	4.2e-234
ENSG00000176971	108	104	65	0	0	0	91.5778	89.8348	75.9792	0	0	0	47.2538	46.3544	39.2049	44.271	0	0	0	0	#DIV/0!	FIBIN	fin bud initiation factor homolog (zebrafish)	11	26994184	26996121	protein_coding			extracellular region; endoplasmic reticulum; Golgi apparatus	4.19315	4.97e-32	1.01e-30
ENSG00000150893	535	394	439	14	16	26	453.649	340.336	513.152	17.6872	14.7066	25.2742	54.067	40.562	61.1587	51.9292	2.10801	1.75277	3.01224	2.291	22.6666	FREM2	FRAS1 related extracellular matrix protein 2	13	38687129	38887131	protein_coding	morphogenesis of an epithelium; cell communication; cell adhesion; multicellular organism development; heart development; inner ear development	metal ion binding	basement membrane; plasma membrane; membrane; integral component of membrane; extracellular exosome	4.11547	4.12e-84	2.94e-82
ENSG00000033122	123	137	93	1	3	1	104.297	118.34	108.709	1.26337	2.75749	0.972083	117.451	133.266	122.42	124.379	1.42272	3.10528	1.09469	1.87423	66.3628	LRRC7	leucine rich repeat containing 7	1	69568398	70151945	protein_coding	signal transduction; positive regulation of neuron projection development; neutrophil degranulation	protein binding	extracellular region; cytoplasm; plasma membrane; postsynaptic density; membrane; cell junction; specific granule lumen; neuron projection; synapse; postsynaptic membrane	4.1081	6.47e-36	1.52e-34
ENSG00000143341	488	339	390	15	19	15	413.796	292.827	455.875	18.9506	17.4641	14.5812	574.717	406.704	633.16	538.193	26.3203	24.2557	20.2517	23.6092	22.7959	HMCN1	hemicentin 1	1	185734551	186190949	protein_coding	cell cycle; visual perception; response to stimulus; cell division	calcium ion binding; extracellular matrix structural constituent	extracellular matrix; extracellular region; proteinaceous extracellular matrix; basement membrane; cytoplasm; cell cortex; cell junction; cleavage furrow; extracellular exosome	4.09296	1.65e-76	1.04e-74
ENSG00000081189	175	187	89	3	0	6	148.39	161.53	104.033	3.79012	0	5.8325	210.333	228.958	147.46	195.584	5.37225	0	8.26719	4.54648	43.0187	MEF2C	myocyte enhancer factor 2C	5	88717117	88904257	protein_coding	positive regulation of transcription from RNA polymerase II promoter; regulation of transcription, DNA-templated; transcription, DNA-templated; MAPK cascade; negative regulation of transcription from RNA polymerase II promoter; blood vessel development; o	protein dimerization activity; DNA binding; RNA polymerase II regulatory region sequence-specific DNA binding; RNA polymerase II transcription factor activity, sequence-specific DNA binding; transcription factor activity, RNA polymerase II core promoter s	intracellular membrane-bounded organelle; nucleoplasm; nucleus; cytoplasm; cytosol; nuclear speck; protein complex; postsynapse	4.07999	9.36e-39	2.41e-37
ENSG00000146233	156	165	118	3	7	0	132.279	142.526	137.931	3.79012	6.43414	0	261.421	281.673	272.592	271.895	7.49036	12.7157	0	6.73535	40.3684	CYP39A1	cytochrome P450 family 39 subfamily A member 1	6	46549580	46652830	protein_coding	lipid metabolic process; bile acid biosynthetic process; cholesterol catabolic process; digestion; steroid metabolic process; lipid catabolic process; sterol metabolic process; bile acid catabolic process; oxidation-reduction process	monooxygenase activity; iron ion binding; steroid 7-alpha-hydroxylase activity; oxysterol 7-alpha-hydroxylase activity; oxidoreductase activity; oxidoreductase activity, acting on paired donors, with incorporation or reduction of molecular oxygen; heme bi	endoplasmic reticulum; endoplasmic reticulum membrane; membrane; organelle membrane; intracellular membrane-bounded organelle	4.06891	1.86e-40	5.03e-39
ENSG00000168743	243	226	170	7	9	5	206.05	195.218	198.715	8.84362	8.27246	4.86042	150.897	142.964	145.525	146.462	6.47647	6.05819	3.55944	5.3647	27.3011	NPNT	nephronectin	4	105894775	106004027	protein_coding	ureteric bud development; branching involved in ureteric bud morphogenesis; cell adhesion; cell-matrix adhesion; multicellular organism development; positive regulation of cell-substrate adhesion; cell differentiation; extracellular matrix organization; c	integrin binding; calcium ion binding	extracellular region; proteinaceous extracellular matrix; membrane; extracellular exosome; basement membrane; extracellular space; smooth muscle contractile fiber; extracellular matrix; integrin alpha8-beta1 complex	4.06146	4.52e-53	1.71e-51
ENSG00000169760	668	623	510	23	27	35	566.426	538.145	596.144	29.0576	24.8174	34.0229	734.663	697.983	773.209	735.285	37.6882	32.1886	44.1283	38.0017	19.3488	NLGN1	neuroligin 1	3	173396284	174286644	protein_coding	regulation of respiratory gaseous exchange by neurological system process; protein targeting; cell adhesion; heterophilic cell-cell adhesion via plasma membrane cell adhesion molecules; neuron cell-cell adhesion; nervous system development; synapse assemb	receptor activity; PDZ domain binding; neurexin family protein binding; protein dimerization activity; cell adhesion molecule binding; carboxylic ester hydrolase activity; scaffold protein binding	postsynaptic density; Golgi apparatus; plasma membrane; integral component of plasma membrane; external side of plasma membrane; cell surface; membrane; integral component of membrane; NMDA selective glutamate receptor complex; cell junction; dendrite; fi	4.04784	3.71e-122	4.89e-120
ENSG00000145335	1027	919	687	33	54	46	870.837	793.829	803.042	41.6914	49.6348	44.7158	794.559	724.296	732.702	750.519	38.0396	45.2872	40.7991	41.3753	18.1393	SNCA	synuclein alpha	4	89724099	89838315	protein_coding	negative regulation of transcription from RNA polymerase II promoter; microglial cell activation; positive regulation of receptor recycling; negative regulation of protein phosphorylation; positive regulation of neurotransmitter secretion; synaptic transm	magnesium ion binding; copper ion binding; calcium ion binding; protein binding; phospholipid binding; microtubule binding; ferrous iron binding; zinc ion binding; oxidoreductase activity; kinesin binding; enzyme binding; protein domain specific binding;	mitochondrial respiratory chain complex I; platelet alpha granule membrane; extracellular region; extracellular space; nucleus; nuclear outer membrane; cytoplasm; mitochondrion; lysosome; rough endoplasmic reticulum; Golgi apparatus; cytosol; ribosome; cy	4.01859	3.98e-168	1.08e-165
ENSG00000077092	172	156	117	4	3	5	145.846	134.752	136.763	5.0535	2.75749	4.86042	115.248	106.481	108.07	109.933	3.99328	2.17897	3.84071	3.33765	32.9372	RARB	retinoic acid receptor beta	3	25174332	25597932	protein_coding	retinoic acid receptor signaling pathway; steroid hormone mediated signaling pathway; regulation of transcription, DNA-templated; transcription, DNA-templated; transcription initiation from RNA polymerase II promoter; signal transduction; embryonic digest	metal ion binding; sequence-specific DNA binding; zinc ion binding; retinoic acid receptor activity; steroid hormone receptor activity; transcription factor activity, sequence-specific DNA binding; DNA binding; retinoid X receptor binding; protein complex	nucleus; nucleoplasm; cytoplasm	3.97913	1.25e-40	3.39e-39
ENSG00000136531	130	101	88	2	3	0	110.233	87.2434	102.864	2.52675	2.75749	0	12.8731	10.1884	12.0126	11.6914	0.295078	0.322024	0	0.2057	56.837	SCN2A	sodium voltage-gated channel alpha subunit 2	2	165194993	165392310	protein_coding	transmembrane transport; ion transmembrane transport; ion transport; transport; sodium ion transport; nervous system development; intrinsic apoptotic signaling pathway in response to osmotic stress; neuronal action potential; regulation of ion transmembra	ion channel activity; voltage-gated ion channel activity; voltage-gated sodium channel activity; sodium channel activity	integral component of membrane; membrane; voltage-gated sodium channel complex; intracellular; plasma membrane; integral component of plasma membrane; intercalated disc; T-tubule; axon; intrinsic component of plasma membrane; node of Ranvier; paranode reg	3.95852	1.19e-32	2.48e-31
ENSG00000162630	90	95	75	0	0	2	76.3148	82.0607	87.6683	0	0	1.94417	23.3094	25.0643	26.7771	25.0503	0	0	0.59382	0.19794	126.555	B3GALT2	beta-1,3-galactosyltransferase 2	1	193179045	193186654	protein_coding	protein glycosylation; oligosaccharide biosynthetic process	galactosyltransferase activity; UDP-galactose:beta-N-acetylglucosamine beta-1,3-galactosyltransferase activity; transferase activity; transferase activity, transferring glycosyl groups; glucosaminylgalactosylglucosylceramide beta-galactosyltransferase act	Golgi membrane; Golgi apparatus; membrane; integral component of membrane	3.94726	1.44e-29	2.7e-28
ENSG00000185565	577	517	381	17	35	21	489.263	446.583	445.355	21.4774	32.1707	20.4137	633.76	578.475	576.885	596.373	27.8204	41.6719	26.4427	31.9783	18.6493	LSAMP	limbic system-associated membrane protein	3	115802363	117139389	protein_coding	C-terminal protein lipidation; cell adhesion; nervous system development; locomotory exploration behavior	protein binding	extracellular region; plasma membrane; membrane; anchored component of membrane; integral component of membrane	3.94046	1.75e-100	1.65e-98
ENSG00000137965	1177	1516	1054	51	93	65	998.028	1309.52	1232.03	64.4321	85.4821	63.1854	1218.59	1598.92	1504.31	1440.61	78.6717	104.374	77.1495	86.7316	16.61	IFI44	interferon induced protein 44	1	78649796	78664078	protein_coding	response to virus		cytoplasm	3.91332	4.65e-181	1.51e-178
ENSG00000185432	211	184	150	9	6	4	178.916	158.939	175.337	11.3704	5.51497	3.88833	96.9208	86.0989	94.9819	92.6672	6.15946	2.98753	2.10636	3.75112	24.7039	METTL7A	methyltransferase like 7A	12	50923472	50932517	protein_coding	methylation; metabolic process; neutrophil degranulation	transferase activity; methyltransferase activity	integral component of membrane; membrane; lipid particle; extracellular region; endoplasmic reticulum; extracellular exosome; tertiary granule lumen	3.9115	7.75e-46	2.48e-44
ENSG00000121236	393	385	262	11	15	23	333.241	332.562	306.255	13.8971	13.7874	22.3579	156.856	156.536	144.154	152.515	6.54136	6.48973	10.5238	7.85165	19.4246	TRIM6	tripartite motif containing 6	11	5596109	5612958	protein_coding	positive regulation of defense response to virus by host; positive regulation of cytokine secretion involved in immune response; negative regulation of gene expression; positive regulation of peptidyl-threonine phosphorylation; free ubiquitin chain polyme	protein binding; zinc ion binding; transferase activity; protein kinase binding; protein binding, bridging; metal ion binding; ubiquitin protein ligase activity; protein tyrosine kinase binding; transcription factor binding	intracellular; cytoplasm; nucleus; cytosol	3.90324	2.23e-75	1.37e-73
ENSG00000139220	96	120	88	2	0	3	81.4025	103.656	102.864	2.52675	0	2.91625	92.0322	117.191	116.296	108.507	2.8567	0	3.29706	2.05125	52.8977	PPFIA2	PTPRF interacting protein alpha 2	12	81257975	81759553	protein_coding	cell-matrix adhesion; neurotransmitter secretion; glutamate secretion	protein binding	cytoplasm; cytosol; cell surface; synapse; presynaptic active zone; extracellular exosome	3.89314	2.51e-31	4.95e-30
ENSG00000153002	109	130	70	2	1	2	92.4257	112.294	81.8237	2.52675	0.919162	1.94417	154.171	187.312	136.487	159.323	4.21476	1.53322	3.24298	2.99699	53.1612	CPB1	carboxypeptidase B1	3	148791102	148860187	protein_coding	proteolysis	carboxypeptidase activity; metallocarboxypeptidase activity; peptidase activity; metallopeptidase activity; zinc ion binding; hydrolase activity; metal ion binding	extracellular region; extracellular space	3.89104	3.02e-31	5.93e-30
ENSG00000111700	330	358	233	17	16	9	279.821	309.239	272.356	21.4774	14.7066	8.74875	158.002	174.613	153.787	162.134	12.1273	8.30412	4.94001	8.45713	19.1712	SLCO1B3	solute carrier organic anion transporter family member 1B3	12	20810702	20916911	protein_coding	ion transport; transport; organic anion transport; bile acid and bile salt transport; sodium-independent organic anion transport	transporter activity; organic anion transmembrane transporter activity; bile acid transmembrane transporter activity	integral component of membrane; membrane; plasma membrane; integral component of plasma membrane; basolateral plasma membrane	3.88537	3.54e-67	1.86e-65
ENSG00000180353	122	154	112	2	7	2	103.449	133.025	130.918	2.52675	6.43414	1.94417	120.64	155.131	152.674	142.815	2.94665	7.50337	2.26725	4.23909	33.69	HCLS1	hematopoietic cell-specific Lyn substrate 1	3	121631399	121660927	protein_coding	negative regulation of transcription from RNA polymerase II promoter; regulation of transcription, DNA-templated; positive regulation of cell proliferation; response to hormone; positive regulation of phosphatidylinositol 3-kinase signaling; actin filamen	RNA polymerase II transcription factor binding; actin binding; protein binding; SH3 domain binding; protein kinase binding; protein complex binding	nucleus; transcription factor complex; cytoplasm; mitochondrion; cytosol; plasma membrane; membrane	3.83916	1.56e-35	3.61e-34
ENSG00000139209	437	387	297	22	17	19	370.551	334.289	347.166	27.7942	15.6258	18.4696	397.161	358.295	372.097	375.851	29.7902	16.7479	19.7959	22.1113	16.9981	SLC38A4	solute carrier family 38 member 4	12	46764761	46832408	protein_coding	amino acid transmembrane transport; transport; ion transport; sodium ion transport; amino acid transport	amino acid transmembrane transporter activity; symporter activity	integral component of membrane; membrane; plasma membrane; integral component of plasma membrane	3.8126	3.43e-79	2.24e-77
ENSG00000141574	586	582	449	21	30	40	496.894	502.729	524.841	26.5309	27.5749	38.8833	697.885	706.081	737.136	713.701	37.2625	38.7288	54.6114	43.5342	16.394	SECTM1	secreted and transmembrane 1	17	82321024	82334074	protein_coding	immune response; signal transduction; mesoderm development; positive regulation of I-kappaB kinase/NF-kappaB signaling	signal transducer activity; cytokine activity	extracellular region; extracellular space; Golgi apparatus; plasma membrane; membrane; integral component of membrane; extracellular exosome	3.81151	2.69e-109	2.97e-107
ENSG00000160191	226	186	165	6	12	6	191.635	160.666	192.87	7.58025	11.0299	5.8325	111.125	93.1668	111.841	105.378	4.39562	6.39603	3.38214	4.7246	22.3041	PDE9A	phosphodiesterase 9A	21	42653636	42775509	protein_coding	signal transduction; positive regulation of cardiac muscle hypertrophy; cGMP metabolic process; cGMP catabolic process; cGMP-mediated signaling	metal ion binding; hydrolase activity; phosphoric diester hydrolase activity; 3',5'-cyclic-nucleotide phosphodiesterase activity; protein binding; 3',5'-cyclic-GMP phosphodiesterase activity	cytoplasm; endoplasmic reticulum; Golgi apparatus; cytosol; plasma membrane; membrane; ruffle membrane; sarcolemma; cell projection; perinuclear region of cytoplasm; perikaryon; intracellular	3.80029	1.02e-46	3.31e-45
ENSG00000116157	422	395	310	18	24	18	357.832	341.2	362.362	22.7407	22.0599	17.4975	340.63	324.797	344.943	336.79	21.6475	20.9994	16.6564	19.7678	17.0373	GPX7	glutathione peroxidase 7	1	52602372	52609051	protein_coding	response to reactive oxygen species; response to oxidative stress; oxidation-reduction process; cellular oxidant detoxification	catalase activity; peroxidase activity; glutathione peroxidase activity; protein binding; oxidoreductase activity	extracellular region; endoplasmic reticulum; endoplasmic reticulum lumen	3.79706	3.63e-81	2.47e-79
ENSG00000137642	434	343	341	23	18	19	368.007	296.282	398.598	29.0576	16.5449	18.4696	165.62	133.34	179.387	159.449	13.0772	7.44596	8.31214	9.61178	16.5889	SORL1	sortilin related receptor 1	11	121452203	121633693	protein_coding	protein targeting to Golgi; protein targeting; protein targeting to lysosome; lipid metabolic process; transport; lipid transport; post-Golgi vesicle-mediated transport; endocytosis; receptor-mediated endocytosis; signal transduction; steroid metabolic pr	beta-amyloid binding; transmembrane signaling receptor activity; protein binding; low-density lipoprotein particle binding; ADP-ribosylation factor binding	Golgi membrane; extracellular region; extracellular space; nuclear envelope lumen; endosome; early endosome; endoplasmic reticulum; Golgi apparatus; trans-Golgi network; integral component of plasma membrane; endosome membrane; membrane; integral componen	3.75884	2.82e-73	1.65e-71
ENSG00000111335	1269	1701	1070	52	92	43	1076.04	1469.32	1250.73	65.6955	84.5629	41.7996	519.324	709.13	603.636	610.697	31.7063	40.8122	20.1735	30.8974	19.7653	OAS2	2'-5'-oligoadenylate synthetase 2	12	112978395	113011723	protein_coding	immune system process; nucleobase-containing compound metabolic process; RNA catabolic process; protein glycosylation; immune response; response to virus; protein myristoylation; innate immune response; defense response to virus; interferon-gamma-mediated	nucleotide binding; 2'-5'-oligoadenylate synthetase activity; RNA binding; double-stranded RNA binding; protein binding; ATP binding; transferase activity; nucleotidyltransferase activity; metal ion binding	nucleus; nucleoplasm; cytoplasm; mitochondrion; endoplasmic reticulum; cytosol; membrane; intracellular membrane-bounded organelle; perinuclear region of cytoplasm	3.75585	8.54e-48	2.84e-46
ENSG00000159713	378	397	279	19	23	15	320.522	342.927	326.126	24.0041	21.1407	14.5812	287.206	307.282	292.228	295.572	21.5091	18.9433	13.0656	17.8393	16.5686	TPPP3	tubulin polymerization promoting protein family member 3	16	67389809	67393535	protein_coding	microtubule polymerization; microtubule bundle formation	tubulin binding	cytoplasm; cytoskeleton; microtubule; extracellular exosome	3.75339	1.49e-75	9.14e-74
ENSG00000132386	180	165	135	2	11	6	152.63	142.526	157.803	2.52675	10.1108	5.8325	209.082	195.242	216.168	206.831	3.4613	13.8504	7.98973	8.43381	24.524	SERPINF1	serpin family F member 1	17	1761959	1777574	protein_coding	negative regulation of neuron death; cellular response to dexamethasone stimulus; cellular response to glucose stimulus; cellular response to retinoic acid; cellular response to cobalt ion; negative regulation of epithelial cell proliferation involved in	serine-type endopeptidase inhibitor activity; protein binding	perinuclear region of cytoplasm; axon hillock; neuronal cell body; axon; extracellular space; basement membrane; extracellular region; extracellular matrix; melanosome; extracellular exosome	3.75303	8.28e-41	2.27e-39
ENSG00000162105	381	367	276	18	16	22	323.066	317.013	322.619	22.7407	14.7066	21.3858	235.299	230.891	234.974	233.721	16.5628	10.7113	15.576	14.2834	16.3632	SHANK2	SH3 and multiple ankyrin repeat domains 2	11	70467856	71252577	protein_coding	vocalization behavior; long term synaptic depression; long-term synaptic potentiation; positive regulation of synaptic transmission, glutamatergic; exploration behavior; social behavior; adult behavior; memory; learning; synapse assembly	ionotropic glutamate receptor binding; protein binding; SH3 domain binding; GKAP/Homer scaffold activity	postsynaptic membrane; dendritic spine; neuron projection; ionotropic glutamate receptor complex; plasma membrane; neurofilament; photoreceptor inner segment; photoreceptor outer segment; cytoplasm; cytosol; postsynaptic density; membrane; apical plasma m	3.73508	4.43e-74	2.63e-72
ENSG00000169255	1929	1983	1356	92	129	123	1635.68	1712.91	1585.04	116.23	118.572	119.566	2625.49	2749.45	2544.21	2639.72	186.566	190.324	191.92	189.603	13.9223	B3GALNT1	beta-1,3-N-acetylgalactosaminyltransferase 1 (globoside blood group)	3	161083883	161105384	protein_coding	protein glycosylation; glycosphingolipid metabolic process; oligosaccharide biosynthetic process	galactosyltransferase activity; UDP-galactose:beta-N-acetylglucosamine beta-1,3-galactosyltransferase activity; transferase activity; transferase activity, transferring glycosyl groups; galactosylgalactosylglucosylceramide beta-D-acetylgalactosaminyltrans	Golgi membrane; Golgi apparatus; membrane; integral component of membrane	3.73342	4.53e-297	3.92e-294
ENSG00000138741	224	225	163	9	10	10	189.939	194.354	190.532	11.3704	9.19162	9.72083	70.3478	71.983	70.5676	70.9661	4.21125	3.40431	3.60031	3.73862	18.9819	TRPC3	transient receptor potential cation channel subfamily C member 3	4	121879027	121951754	protein_coding	transport; ion transport; calcium ion transport; manganese ion transport; single fertilization; phototransduction; positive regulation of calcium ion transport into cytosol; platelet activation; response to ATP; response to calcium ion; transmembrane tran	ion channel activity; calcium channel activity; protein binding; store-operated calcium channel activity; inositol 1,4,5 trisphosphate binding	plasma membrane; integral component of plasma membrane; membrane; integral component of membrane	3.71005	3.4e-49	1.16e-47
ENSG00000160336	334	326	230	15	20	13	283.213	281.598	268.849	18.9506	18.3832	12.6371	76.9391	76.5003	73.0371	75.4921	5.14823	4.99409	3.43306	4.52512	16.6829	ZNF761	zinc finger protein 761	19	53431993	53458261	protein_coding	regulation of transcription, DNA-templated	nucleic acid binding; metal ion binding	intracellular	3.70834	1.42e-65	7.22e-64
ENSG00000154553	435	469	384	23	31	23	368.855	405.121	448.862	29.0576	28.494	22.3579	363.046	398.741	441.793	401.193	28.6	28.0453	22.0058	26.217	15.3028	PDLIM3	PDZ and LIM domain 3	4	185500660	185535612	protein_coding	actin filament organization; heart development	protein binding; cytoskeletal protein binding; zinc ion binding; structural constituent of muscle; metal ion binding	cytoplasm; cytosol; actin cytoskeleton; Z disc	3.68949	1.85e-86	1.39e-84
ENSG00000000971	202	206	135	4	13	9	171.284	177.942	157.803	5.0535	11.9491	8.74875	110.08	114.359	101.416	108.618	3.24775	7.67938	5.62259	5.51657	19.6894	CFH	complement factor H	1	196651878	196747504	protein_coding	immune system process; complement activation; complement activation, alternative pathway; regulation of complement activation; innate immune response	protein binding; heparin binding; heparan sulfate proteoglycan binding	extracellular region; extracellular space; extracellular exosome; blood microparticle	3.63972	1.54e-43	4.59e-42
ENSG00000109819	86	90	73	3	1	1	72.923	77.7417	85.3305	3.79012	0.919162	0.972083	96.4591	102.833	112.871	104.054	5.01339	1.21582	1.28582	2.50501	41.5384	PPARGC1A	PPARG coactivator 1 alpha	4	23755041	23904089	protein_coding	positive regulation of ATP biosynthetic process; positive regulation of energy homeostasis; regulation of NMDA receptor activity; negative regulation of receptor activity; positive regulation of progesterone biosynthetic process; adaptive thermogenesis; r	promoter-specific chromatin binding; alpha-tubulin binding; peroxisome proliferator activated receptor binding; chromatin DNA binding; estrogen receptor binding; transcription factor binding; transcription coactivator activity; chromatin binding; DNA bind	interfibrillar mitochondrion; subsarcolemmal mitochondrion; apical dendrite; intracellular membrane-bounded organelle; neuronal cell body; cytosolic ribosome; cytosol; cytoplasm; nuclear euchromatin; nucleoplasm; nucleus; DNA-directed RNA polymerase II, c	3.63496	1.26e-26	2.1e-25
ENSG00000070159	504	472	323	25	21	34	427.363	407.712	377.558	31.5844	19.3024	33.0508	63.1493	60.2456	55.7899	59.7283	4.66707	2.85222	4.88376	4.13435	14.4468	PTPN3	protein tyrosine phosphatase, non-receptor type 3	9	109375466	109498313	protein_coding	protein dephosphorylation; dephosphorylation; peptidyl-tyrosine dephosphorylation; negative regulation of epidermal growth factor receptor signaling pathway; negative regulation of mitotic cell cycle; negative regulation of membrane protein ectodomain pro	phosphotyrosine binding; phosphoprotein phosphatase activity; protein tyrosine phosphatase activity; protein binding; cytoskeletal protein binding; hydrolase activity; phosphatase activity; sodium channel regulator activity; ATPase binding	cytoplasm; cytoskeleton; plasma membrane; cytoplasmic side of plasma membrane; membrane; extrinsic component of membrane	3.63371	9.91e-86	7.3e-84
ENSG00000136231	887	812	603	44	51	59	752.125	701.403	704.853	55.5885	46.8773	57.3529	1257.73	1172.91	1178.68	1203.11	92.9573	78.3901	95.9079	89.0851	13.5052	IGF2BP3	insulin like growth factor 2 mRNA binding protein 3	7	23310209	23470467	protein_coding	mRNA transport; regulation of cytokine biosynthetic process; negative regulation of translation; gene expression; anatomical structure morphogenesis; transport; regulation of translation; translation	mRNA 5'-UTR binding; translation regulator activity; protein binding; mRNA 3'-UTR binding; RNA binding; nucleic acid binding; nucleotide binding	cytosol; cytoplasm; nucleus	3.63234	1.03e-144	1.96e-142
ENSG00000087303	606	540	460	26	42	37	513.853	466.45	537.699	32.8477	38.6048	35.9671	482.265	437.776	504.645	474.895	30.8285	36.2316	33.7561	33.6054	14.1315	NID2	nidogen 2	14	52004803	52069228	protein_coding	cell adhesion; cell-matrix adhesion; extracellular matrix organization; basement membrane organization	calcium ion binding; protein binding; collagen binding	extracellular matrix; extracellular region; proteinaceous extracellular matrix; basement membrane; extracellular space; plasma membrane; extracellular exosome	3.62322	5.86e-105	5.99e-103
ENSG00000145428	79	89	49	0	2	1	66.9875	76.8779	57.2766	0	1.83832	0.972083	114.508	131.415	97.9087	114.611	0	3.14244	1.66168	1.60137	71.5704	RNF175	ring finger protein 175	4	153710125	153760235	protein_coding	protein ubiquitination; ER-associated ubiquitin-dependent protein catabolic process; endoplasmic reticulum unfolded protein response	protein binding; zinc ion binding; metal ion binding; ubiquitin protein ligase activity	Golgi membrane; endoplasmic reticulum membrane; membrane; integral component of membrane	3.58715	3.68e-24	5.6e-23
ENSG00000104432	109	89	59	2	2	2	92.4257	76.8779	68.9657	2.52675	1.83832	1.94417	128.191	106.627	95.6529	110.157	3.50451	2.54969	2.69649	2.91689	37.7651	IL7	interleukin 7	8	78675743	78805523	protein_coding	T cell lineage commitment; immune response; humoral immune response; cell-cell signaling; positive regulation of cell proliferation; animal organ morphogenesis; regulation of gene expression; positive regulation of B cell proliferation; negative regulatio	cytokine activity; cytokine receptor binding; interleukin-7 receptor binding; protein binding; growth factor activity	extracellular region; extracellular space	3.57578	3.38e-26	5.57e-25
ENSG00000231290	220	224	169	6	13	15	186.547	193.49	197.546	7.58025	11.9491	14.5812	325.279	337.385	344.457	335.707	13.2175	20.8354	25.425	19.826	16.9327	APCDD1L-AS1	APCDD1L antisense RNA 1 (head to head)	20	58515379	58619888	processed_transcript				3.56097	1.21e-47	4.03e-46
ENSG00000169583	78	82	61	2	0	2	66.1395	70.8313	71.3035	2.52675	0	1.94417	83.2991	89.2082	89.8029	87.4368	3.1823	0	2.44857	1.87696	46.5843	CLIC3	chloride intracellular channel 3	9	136994635	136996803	protein_coding	transport; ion transport; chloride transport; signal transduction; regulation of ion transmembrane transport; chloride transmembrane transport	voltage-gated ion channel activity; chloride channel activity; protein binding	nucleus; cytoplasm; membrane; integral component of membrane; nuclear body; chloride channel complex; extracellular exosome	3.55149	1.87e-24	2.88e-23
ENSG00000152953	1324	1311	990	78	100	90	1122.68	1132.44	1157.22	98.5432	91.9162	87.4875	758.052	764.644	781.378	768.025	66.5383	62.0636	59.0733	62.5584	12.2769	STK32B	serine/threonine kinase 32B	4	5051442	5500998	protein_coding	protein phosphorylation; phosphorylation; peptidyl-serine phosphorylation; intracellular signal transduction	nucleotide binding; protein kinase activity; protein serine/threonine kinase activity; ATP binding; kinase activity; transferase activity; metal ion binding	intracellular	3.54538	5.24e-216	2.3e-213
ENSG00000134532	53	66	58	1	0	0	44.9409	57.0106	67.7968	1.26337	0	0	40.2336	51.039	60.6954	50.656	1.13104	0	0	0.377014	134.361	SOX5	SRY-box 5	12	23529500	23951032	protein_coding	transcription, DNA-templated; regulation of transcription, DNA-templated; transcription from RNA polymerase II promoter; positive regulation of chondrocyte differentiation; asymmetric neuroblast division; positive regulation of cartilage development; cell	DNA binding; transcription factor activity, sequence-specific DNA binding; protein binding	nucleus	3.51217	9.65e-22	1.31e-20
ENSG00000121871	434	375	328	29	23	24	368.007	323.924	383.403	36.6379	21.1407	23.33	83.8094	73.7699	87.3156	81.6316	8.34385	4.81456	5.31314	6.15719	13.2579	SLITRK3	SLIT and NTRK like family member 3	3	165186720	165197109	protein_coding	axonogenesis; positive regulation of synapse assembly		membrane; integral component of membrane	3.51198	1.23e-74	7.47e-73
ENSG00000058866	115	110	102	1	7	5	97.5134	95.0176	119.229	1.26337	6.43414	4.86042	160.12	156.022	195.778	170.64	2.07451	10.5651	7.98098	6.87352	24.8257	DGKG	diacylglycerol kinase gamma	3	186105668	186362237	protein_coding	signal transduction; protein kinase C-activating G-protein coupled receptor signaling pathway; phosphorylation; platelet activation; intracellular signal transduction; glycerolipid metabolic process; lipid phosphorylation; neuron development	nucleotide binding; diacylglycerol kinase activity; calcium ion binding; ATP binding; kinase activity; transferase activity; metal ion binding	cytoplasm; plasma membrane; membrane; intracellular	3.51045	7.53e-30	1.42e-28
ENSG00000205978	1402	1225	978	73	95	106	1188.82	1058.15	1143.19	92.2263	87.3204	103.041	287.084	255.53	276.067	272.894	22.2715	21.0868	24.8831	22.7471	11.9968	NYNRIN	NYN domain and retroviral integrase containing	14	24398786	24419288	protein_coding	DNA integration	nucleic acid binding	membrane; integral component of membrane	3.50307	4.42e-201	1.77e-198
ENSG00000136944	1090	982	834	75	90	53	924.257	848.248	974.871	94.7531	82.7246	51.5204	260.464	239.044	274.728	258.079	26.7023	23.3126	14.5189	21.5113	11.9974	LMX1B	LIM homeobox transcription factor 1 beta	9	126614443	126701032	protein_coding	in utero embryonic development; transcription, DNA-templated; regulation of transcription, DNA-templated; multicellular organism development; dorsal/ventral pattern formation; neuron differentiation; positive regulation of transcription from RNA polymeras	RNA polymerase II regulatory region sequence-specific DNA binding; DNA binding; transcription factor activity, sequence-specific DNA binding; protein binding; zinc ion binding; sequence-specific DNA binding; metal ion binding	nucleus	3.4899	8.75e-148	1.74e-145
ENSG00000251003	66	62	42	0	1	0	55.9642	53.5554	49.0942	0	0.919162	0	88.2716	84.4722	77.4357	83.3932	0	1.44978	0	0.483261	172.563	ZFPM2-AS1	ZFPM2 antisense RNA 1	8	105780246	106060524	processed_transcript				3.46482	4.19e-21	5.51e-20
ENSG00000164342	803	825	609	35	73	63	680.898	712.632	711.866	44.2181	67.0989	61.2412	294.761	308.499	308.167	303.809	19.142	29.0471	26.5114	24.9002	12.2011	TLR3	toll like receptor 3	4	186069152	186088069	protein_coding	microglial cell activation; positive regulation of cytokine production; positive regulation of protein phosphorylation; toll-like receptor signaling pathway; microglial cell activation involved in immune response; immune system process; regulation of dend	RNA binding; double-stranded RNA binding; receptor activity; transmembrane signaling receptor activity; protein binding; identical protein binding	Golgi membrane; intracellular; cytoplasm; lysosomal membrane; endosome; early endosome; endoplasmic reticulum; endoplasmic reticulum membrane; integral component of plasma membrane; endosome membrane; membrane; integral component of membrane; endolysosome	3.46441	1.33e-135	2.16e-133
ENSG00000065325	113	99	89	2	5	5	95.8175	85.5158	104.033	2.52675	4.59581	4.86042	42.6994	38.1087	46.3605	42.3895	1.126	2.04804	2.16596	1.78	23.8143	GLP2R	glucagon like peptide 2 receptor	17	9822206	9892102	protein_coding	G-protein coupled receptor signaling pathway; cell surface receptor signaling pathway; signal transduction; adenylate cyclase-modulating G-protein coupled receptor signaling pathway; positive regulation of cell proliferation; cellular response to glucagon	G-protein coupled receptor activity; transmembrane signaling receptor activity; signal transducer activity; glucagon receptor activity	integral component of membrane; membrane; plasma membrane	3.45178	3.44e-28	6.11e-27
ENSG00000145703	103	96	79	1	7	2	87.3381	82.9245	92.3439	1.26337	6.43414	1.94417	145.806	138.438	154.163	146.136	2.10914	10.7415	3.24569	5.36543	27.2366	IQGAP2	IQ motif containing GTPase activating protein 2	5	76403249	76708132	protein_coding	signal transduction; negative regulation of GTPase activity; Arp2/3 complex-mediated actin nucleation; regulation of GTPase activity; neutrophil degranulation; thrombin-activated receptor signaling pathway	actin binding; GTPase inhibitor activity; calmodulin binding; phosphatidylinositol-3,4,5-trisphosphate binding; Rho GTPase binding; Rac GTPase binding; actin filament binding; Arp2/3 complex binding	filamentous actin; cytoplasm; cytosol; plasma membrane; microvillus; cell surface; actin cytoskeleton; lamellipodium; filopodium; secretory granule membrane; extracellular exosome	3.45151	1.15e-26	1.92e-25
ENSG00000076641	285	293	230	12	28	14	241.664	253.092	268.849	15.1605	25.7365	13.6092	389.78	408.213	433.628	410.541	24.4524	41.5106	21.9503	29.3044	14.0095	PAG1	phosphoprotein membrane anchor with glycosphingolipid microdomains 1	8	80967810	81112068	protein_coding	adaptive immune response; immune system process; signal transduction; transmembrane receptor protein tyrosine kinase signaling pathway; epidermal growth factor receptor signaling pathway; positive regulation of signal transduction; intracellular signal tr	transmembrane receptor protein tyrosine kinase adaptor activity; SH3/SH2 adaptor activity; protein binding; SH2 domain binding	intracellular; plasma membrane; integral component of plasma membrane; membrane; integral component of membrane; membrane raft	3.44658	1.28e-56	5.31e-55
ENSG00000129521	131	128	104	7	4	6	111.08	110.566	121.567	8.84362	3.67665	5.8325	168.815	168.033	184.752	173.867	13.4402	5.58761	8.86398	9.29725	18.7009	EGLN3	egl-9 family hypoxia inducible factor 3	14	33924231	34462774	protein_coding	response to hypoxia; apoptotic process; activation of cysteine-type endopeptidase activity involved in apoptotic process; cellular response to DNA damage stimulus; protein hydroxylation; peptidyl-proline hydroxylation to 4-hydroxy-L-proline; regulation of	iron ion binding; protein binding; oxidoreductase activity; oxidoreductase activity, acting on paired donors, with incorporation or reduction of molecular oxygen; oxidoreductase activity, acting on paired donors, with incorporation or reduction of molecul	nucleus; nucleoplasm; cytoplasm; cytosol	3.4446	9.43e-32	1.89e-30
ENSG00000188783	212	202	172	12	15	9	179.764	174.487	201.053	15.1605	13.7874	8.74875	31.2796	30.3614	34.9839	32.2083	2.63798	2.39907	1.52232	2.18646	14.7308	PRELP	proline and arginine rich end leucine rich repeat protein	1	203475828	203491352	protein_coding	skeletal system development; cell aging; keratan sulfate biosynthetic process; keratan sulfate catabolic process	extracellular matrix structural constituent; heparin binding	extracellular matrix; extracellular region; proteinaceous extracellular matrix; extracellular space; Golgi lumen; lysosomal lumen; extracellular exosome; extracellular vesicle	3.43204	1.52e-44	4.7e-43
ENSG00000177409	1963	1872	1490	113	178	147	1664.51	1617.03	1741.68	142.761	163.611	142.896	1389.41	1349.77	1453.82	1397.67	119.166	136.57	119.279	125.005	11.1809	SAMD9L	sterile alpha motif domain containing 9 like	7	93130055	93148369	protein_coding	endosomal vesicle fusion	protein binding	endosome; early endosome	3.4234	3.34e-280	2.23e-277
ENSG00000150551	494	542	398	29	37	42	418.884	468.178	465.226	36.6379	34.009	40.8275	405.502	453.221	450.364	436.363	35.4674	32.9226	39.5232	35.9711	12.1309	LYPD1	LY6/PLAUR domain containing 1	2	132644853	132671579	protein_coding	behavioral fear response; cell activation; C-terminal protein lipidation; synaptic transmission, cholinergic; response to nicotine; acetylcholine receptor signaling pathway; negative regulation of protein localization to plasma membrane; negative regulati	acetylcholine receptor inhibitor activity; acetylcholine receptor binding	extracellular region; plasma membrane; membrane; anchored component of membrane	3.42175	1.49e-92	1.24e-90
ENSG00000223784	511	532	325	28	42	33	433.299	459.54	379.896	35.3745	38.6048	32.0787	472.518	501.134	414.281	462.644	38.5763	42.099	34.9823	38.5525	12.0004	LINP1	lncRNA in nonhomologous end joining pathway 1	10	6737382	6739026	lincRNA				3.39508	3.18e-85	2.31e-83
ENSG00000169908	1375	1483	936	80	119	113	1165.92	1281.01	1094.1	101.07	109.38	109.845	848.868	932.661	796.578	859.369	73.5857	79.6362	79.9748	77.7322	11.0555	TM4SF1	transmembrane 4 L six family member 1	3	149369022	149377865	protein_coding			integral component of plasma membrane; membrane; integral component of membrane	3.38918	1.64e-197	6.35e-195
ENSG00000139910	168	164	104	9	9	6	142.454	141.663	121.567	11.3704	8.27246	5.8325	150.427	149.591	128.37	142.796	12.0067	8.73544	6.15892	8.96703	15.9246	NOVA1	NOVA alternative splicing regulator 1	14	26443093	26597754	protein_coding	mRNA splicing, via spliceosome; RNA processing; chemical synaptic transmission; locomotory behavior; RNA splicing; regulation of RNA metabolic process	RNA binding; nucleic acid binding; mRNA binding	nucleus; nucleolus; intracellular membrane-bounded organelle	3.38769	5.44e-35	1.23e-33
ENSG00000010438	85	59	37	1	1	0	72.0751	50.964	43.2497	1.26337	0.919162	0	102.307	72.3406	61.3906	78.6793	1.79329	1.3047	0	1.03266	76.1906	PRSS3	protease, serine 3	9	33750466	33799231	protein_coding	proteolysis; digestion; cobalamin metabolic process; antimicrobial humoral response; zymogen activation; neutrophil degranulation; endothelial cell migration	serine-type endopeptidase activity; calcium ion binding; protein binding; peptidase activity; serine-type peptidase activity; hydrolase activity; metal ion binding	extracellular region; extracellular space; extracellular exosome; tertiary granule lumen	3.38221	1.96e-20	2.5e-19
ENSG00000267424	110	149	94	7	8	2	93.2737	128.706	109.878	8.84362	7.3533	1.94417	126.216	174.162	148.684	149.687	11.967	9.95034	2.63081	8.18272	18.2931	CTD-2265O21.3		19	12825711	12832983	antisense				3.36961	2.62e-29	4.86e-28
ENSG00000167617	435	468	292	34	25	30	368.855	404.257	341.322	42.9547	22.9791	29.1625	640.373	701.835	592.573	644.927	74.5742	39.8942	50.6293	55.0326	11.719	CDC42EP5	CDC42 effector protein 5	19	54465026	54473264	protein_coding	JNK cascade; Rho protein signal transduction; regulation of cell shape; positive regulation of actin filament polymerization; positive regulation of pseudopodium assembly; positive regulation of GTPase activity	GTPase activator activity; GTP-Rho binding	cytoplasm; cytosol; cytoskeleton; plasma membrane; endomembrane system; membrane	3.36939	7.17e-74	4.24e-72
ENSG00000066248	640	617	446	39	57	41	542.683	532.962	521.334	49.2716	52.3923	39.8554	919.802	903.326	883.617	902.248	83.5112	88.8004	67.5516	79.9544	11.2845	NGEF	neuronal guanine nucleotide exchange factor	2	232878686	233013272	protein_coding	multicellular organism development; nervous system development; cell differentiation; regulation of Rho protein signal transduction; positive regulation of apoptotic process; regulation of GTPase activity; positive regulation of GTPase activity; ephrin re	guanyl-nucleotide exchange factor activity; Rho guanyl-nucleotide exchange factor activity	cytoplasm; cytosol; membrane; growth cone; cell projection	3.35686	7.43e-107	7.91e-105
ENSG00000158104	75	76	60	2	2	2	63.5957	65.6485	70.1346	2.52675	1.83832	1.94417	57.8405	59.7076	63.7877	60.4453	2.29809	1.67196	1.76823	1.91276	31.6011	HPD	4-hydroxyphenylpyruvate dioxygenase	12	121839527	121863596	protein_coding	oxidation-reduction process; aromatic amino acid family metabolic process; tyrosine catabolic process; L-phenylalanine catabolic process	metal ion binding; oxidoreductase activity, acting on single donors with incorporation of molecular oxygen; 4-hydroxyphenylpyruvate dioxygenase activity; oxidoreductase activity; dioxygenase activity	Golgi apparatus; endoplasmic reticulum membrane; endoplasmic reticulum; Golgi membrane; cytosol; extracellular exosome	3.34646	1.78e-22	2.51e-21
ENSG00000169418	853	850	626	47	81	71	723.295	734.227	731.738	59.3786	74.4522	69.0179	423.971	430.379	428.92	427.757	34.8057	43.6414	40.456	39.6344	10.7926	NPR1	natriuretic peptide receptor 1	1	153678637	153693992	protein_coding	negative regulation of smooth muscle cell proliferation; dopamine metabolic process; intracellular signal transduction; positive regulation of cGMP biosynthetic process; cyclic nucleotide biosynthetic process; cell surface receptor signaling pathway; prot	protein kinase binding; peptide hormone binding; natriuretic peptide receptor activity; phosphorus-oxygen lyase activity; lyase activity; GTP binding; ATP binding; protein kinase activity; guanylate cyclase activity; nucleotide binding; G-protein coupled	integral component of membrane; membrane; plasma membrane; intracellular; integral component of plasma membrane; guanylate cyclase complex, soluble; receptor complex	3.31819	3.14e-140	5.5e-138
ENSG00000147676	1039	999	782	69	97	82	881.012	862.933	914.088	87.1728	89.1588	79.7108	1198.66	1174.06	1243.66	1205.46	118.603	121.304	108.45	116.119	10.3812	MAL2	mal, T-cell differentiation protein 2 (gene/pseudogene)	8	119165034	119245673	protein_coding	transcytosis; membrane raft polarization; protein localization; myelination	protein binding; structural constituent of myelin sheath	membrane raft; integral component of membrane; membrane; cytoplasm; plasma membrane; endomembrane system; apical plasma membrane; perinuclear region of cytoplasm; extracellular exosome	3.29329	1.24e-164	3.09e-162
ENSG00000162989	121	109	86	6	8	2	102.601	94.1538	100.526	7.58025	7.3533	1.94417	22.6843	20.8167	22.2256	21.9088	1.67593	1.62576	0.42984	1.24384	17.6138	KCNJ3	potassium voltage-gated channel subfamily J member 3	2	154698299	154858352	protein_coding	transport; ion transport; potassium ion transport; regulation of ion transmembrane transport; response to electrical stimulus; regulation of heart rate by cardiac conduction; membrane repolarization during atrial cardiac muscle cell action potential; memb	inward rectifier potassium channel activity; voltage-gated ion channel activity; protein binding; G-protein activated inward rectifier potassium channel activity; voltage-gated potassium channel activity involved in atrial cardiac muscle cell action poten	plasma membrane; voltage-gated potassium channel complex; external side of plasma membrane; cell surface; membrane; integral component of membrane; T-tubule	3.2912	1.67e-27	2.88e-26
ENSG00000106066	743	705	506	47	55	65	630.021	608.976	591.469	59.3786	50.5539	63.1854	1008.03	974.362	946.35	976.249	95.0058	80.8863	101.097	92.3296	10.5735	CPVL	carboxypeptidase, vitellogenic like	7	28995231	29195451	protein_coding	proteolysis; proteolysis involved in cellular protein catabolic process	hydrolase activity; peptidase activity; serine-type carboxypeptidase activity; carboxypeptidase activity	extracellular exosome	3.29002	2.89e-118	3.57e-116
ENSG00000090339	1284	1105	808	76	114	91	1088.76	954.495	944.48	96.0165	104.785	88.4596	1873.94	1642.85	1625.61	1714.13	165.261	180.352	152.254	165.956	10.3289	ICAM1	intercellular adhesion molecule 1	19	10270835	10286615	protein_coding	ovarian follicle development; response to hypoxia; regulation of leukocyte mediated cytotoxicity; response to amphetamine; T cell activation via T cell receptor contact with antigen bound to MHC molecule on antigen presenting cell; acute inflammatory resp	virus receptor activity; receptor activity; transmembrane signaling receptor activity; integrin binding; protein binding; protein complex binding	immunological synapse; extracellular space; plasma membrane; integral component of plasma membrane; focal adhesion; external side of plasma membrane; cell surface; membrane; integral component of membrane; membrane raft; extracellular exosome	3.28701	1.3e-166	3.46e-164
ENSG00000168453	691	739	526	34	71	65	585.928	638.346	614.847	42.9547	65.2605	63.1854	758.974	826.872	796.434	794.094	55.6408	84.5344	81.8464	74.0072	10.7299	HR	HR, lysine demethylase and nuclear receptor corepressor	8	22114415	22133384	protein_coding	transcription, DNA-templated; regulation of transcription, DNA-templated; histone H3-K9 demethylation; negative regulation of transcription, DNA-templated; oxidation-reduction process	transcription regulatory region sequence-specific DNA binding; DNA binding; transcription factor activity, sequence-specific DNA binding; transcription corepressor activity; oxidoreductase activity; chromatin DNA binding; histone demethylase activity (H3-	chromatin; nucleus; nucleoplasm; nuclear body	3.27784	2.6e-114	3.03e-112
ENSG00000164251	240	297	190	16	21	18	203.506	256.548	222.093	20.214	19.3024	17.4975	115.596	145.724	126.153	129.158	11.482	10.9642	9.93894	10.795	11.9646	F2RL1	F2R like trypsin receptor 1	5	76818933	76835315	protein_coding	thrombin-activated receptor signaling pathway; G-protein coupled receptor signaling pathway; T cell activation involved in immune response; immune system process; positive regulation of leukocyte chemotaxis; positive regulation of cytokine secretion invol	thrombin-activated receptor activity; G-protein coupled receptor activity; G-protein alpha-subunit binding; signal transducer activity; receptor activity; receptor binding; protein binding; G-protein beta-subunit binding	integral component of membrane; membrane; early endosome; Golgi apparatus; plasma membrane; integral component of plasma membrane; pseudopodium	3.25954	1.79e-49	6.13e-48
ENSG00000135378	801	809	647	48	73	81	679.202	698.811	756.285	60.642	67.0989	78.7387	122.821	126.367	136.76	128.65	10.966	12.1336	14.2385	12.446	10.3366	PRRG4	proline rich and Gla domain 4	11	32829943	32858123	protein_coding		calcium ion binding	integral component of membrane; membrane; extracellular region	3.25525	3.95e-130	6.01e-128
ENSG00000167680	2494	2470	1896	202	231	202	2114.77	2133.58	2216.25	255.202	212.327	196.361	1039.71	1048.96	1089.6	1059.42	125.468	104.389	96.5392	108.799	9.73747	SEMA6B	semaphorin 6B	19	4542593	4559808	protein_coding	multicellular organism development; nervous system development; cell differentiation	semaphorin receptor binding	plasma membrane; membrane; integral component of membrane	3.2547	0	0
ENSG00000136869	86	52	52	1	1	3	72.923	44.9174	60.7833	1.26337	0.919162	2.91625	21.935	13.511	18.2835	17.9098	0.380019	0.276481	0.8772	0.511233	35.0326	TLR4	toll like receptor 4	9	117704332	117716871	protein_coding	positive regulation of NLRP3 inflammasome complex assembly; apoptotic signaling pathway; cellular response to mechanical stimulus; cellular response to lipopolysaccharide; negative regulation of ERK1 and ERK2 cascade; necroptotic process; intestinal epith	protein binding; transmembrane signaling receptor activity; receptor activity; lipopolysaccharide receptor activity; lipopolysaccharide binding	perinuclear region of cytoplasm; lipopolysaccharide receptor complex; intrinsic component of plasma membrane; integral component of membrane; membrane; endosome membrane; cell surface; external side of plasma membrane; integral component of plasma membran	3.22833	7.34e-20	9.12e-19
ENSG00000121207	158	116	102	6	8	9	133.975	100.2	119.229	7.58025	7.3533	8.74875	105.161	78.6502	93.5862	92.4658	5.94996	5.77182	6.86715	6.19631	14.9227	LRAT	lecithin retinol acyltransferase (phosphatidylcholine--retinol O-acyltransferase)	4	154626945	154753118	protein_coding	retinoid metabolic process; visual perception; retinol metabolic process; response to stimulus; vitamin A metabolic process; positive regulation of lipid transport; retinoic acid metabolic process	O-palmitoyltransferase activity; transferase activity; transferase activity, transferring acyl groups; phosphatidylcholine-retinol O-acyltransferase activity; lecithin:11-cis retinol acyltransferase activity; retinoic acid binding; O-acyltransferase activ	cytoplasm; endosome; multivesicular body; endoplasmic reticulum; endoplasmic reticulum membrane; rough endoplasmic reticulum; membrane; integral component of membrane; perinuclear region of cytoplasm; intracellular membrane-bounded organelle	3.22777	4.93e-30	9.36e-29
ENSG00000109743	404	411	284	32	34	27	342.569	355.02	331.971	40.428	31.2515	26.2462	341.885	354.312	331.308	342.502	40.3473	31.1891	26.1939	32.5768	10.5137	BST1	bone marrow stromal cell antigen 1	4	15702950	15738313	protein_coding	regulation of cell-matrix adhesion; regulation of cellular extravasation; C-terminal protein lipidation; humoral immune response; signal transduction; positive regulation of cell proliferation; NAD metabolic process; regulation of actin cytoskeleton organ	NAD+ nucleosidase activity; transferase activity; hydrolase activity; NAD(P)+ nucleosidase activity; NAD+ nucleotidase, cyclic ADP-ribose generating; ADP-ribosyl cyclase activity; cyclic ADP-ribose hydrolase	integrin complex; uropod; extracellular region; plasma membrane; membrane; extrinsic component of membrane; anchored component of membrane; specific granule membrane; extracellular exosome	3.2174	2.05e-70	1.14e-68
ENSG00000143028	464	432	346	38	29	40	393.445	373.16	404.443	48.0082	26.6557	38.8833	189.338	179.577	194.631	187.849	23.1031	12.8276	18.7119	18.2142	10.3133	SYPL2	synaptophysin like 2	1	109466628	109482137	protein_coding	transport; cellular calcium ion homeostasis; substantia nigra development	transporter activity	synaptic vesicle; membrane; integral component of membrane; integral component of synaptic vesicle membrane	3.21319	5.38e-76	3.32e-74
ENSG00000133321	314	335	207	19	32	19	266.254	289.372	241.964	24.0041	29.4132	18.4696	382.549	415.764	347.65	381.988	34.4887	42.2603	26.5368	34.4286	11.0951	RARRES3	retinoic acid receptor responder 3	11	63536809	63546462	protein_coding	lipid metabolic process; phospholipid metabolic process; negative regulation of cell proliferation; lipid catabolic process; phosphatidylethanolamine acyl-chain remodeling	phospholipase A2 activity; protein binding; transferase activity, transferring acyl groups; hydrolase activity	cytosol; membrane; integral component of membrane	3.20433	2.76e-55	1.1e-53
ENSG00000143320	1109	1154	808	89	108	91	940.368	996.821	944.48	112.44	99.2695	88.4596	1059.57	1123.18	1064.2	1082.32	126.693	111.853	99.6728	112.74	9.60014	CRABP2	cellular retinoic acid binding protein 2	1	156699606	156705816	protein_coding	regulation of transcription, DNA-templated; transport; signal transduction; epidermis development; regulation of retinoic acid receptor signaling pathway; embryonic forelimb morphogenesis; retinoic acid metabolic process; positive regulation of collateral	retinoic acid binding; transporter activity; retinoid binding; protein binding; lipid binding; retinal binding; retinol binding	nucleus; nucleoplasm; cytoplasm; endoplasmic reticulum; cytosol; extracellular exosome	3.20058	1.04e-168	2.85e-166
ENSG00000070182	269	199	188	15	18	18	228.097	171.895	219.755	18.9506	16.5449	17.4975	41.2397	31.0786	39.7315	37.3499	3.42626	2.99131	3.16353	3.1937	11.6949	SPTB	spectrin beta, erythrocytic	14	64746283	64879883	protein_coding	MAPK cascade; ER to Golgi vesicle-mediated transport; cytoskeleton organization; axon guidance; positive regulation of GTPase activity; actin filament capping	actin binding; Ras guanyl-nucleotide exchange factor activity; structural constituent of cytoskeleton; protein binding; ankyrin binding; actin filament binding	cytoplasm; Golgi apparatus; cytosol; cytoskeleton; cell cortex; spectrin; spectrin-associated cytoskeleton; actin cytoskeleton; intrinsic component of the cytoplasmic side of the plasma membrane; protein complex	3.19909	3.19e-44	9.72e-43
ENSG00000229953	66	68	66	2	3	2	55.9642	58.7382	77.1481	2.52675	2.75749	1.94417	73.8314	77.491	101.778	84.367	3.33344	3.63785	2.56486	3.17872	26.5412	RP11-284F21.7		1	156646507	156661424	antisense				3.19903	1.29e-20	1.66e-19
ENSG00000178662	178	160	133	9	9	16	150.934	138.207	155.465	11.3704	8.27246	15.5533	71.3129	65.3	73.4539	70.0222	5.37225	3.90856	7.34861	5.54314	12.6322	CSRNP3	cysteine and serine rich nuclear protein 3	2	165469647	165689407	protein_coding	transcription, DNA-templated; regulation of transcription, DNA-templated; transcription from RNA polymerase II promoter; apoptotic process; negative regulation of phosphatase activity; positive regulation of apoptotic process; positive regulation of trans	DNA binding; transcription factor activity, sequence-specific DNA binding; transcriptional activator activity, RNA polymerase II transcription regulatory region sequence-specific binding; sequence-specific DNA binding	nucleus	3.17969	2.58e-35	5.92e-34
ENSG00000163485	914	905	656	70	98	66	775.019	781.736	766.805	88.4362	90.0779	64.1575	473.728	477.834	468.707	473.423	54.0564	55.0599	39.2161	49.4441	9.57492	ADORA1	adenosine A1 receptor	1	203090654	203167405	protein_coding	adenosine receptor signaling pathway; phagocytosis; inflammatory response; signal transduction; G-protein coupled receptor signaling pathway; cell-cell signaling; nervous system development; apoptotic signaling pathway; activation of MAPKK activity; tempe	G-protein coupled adenosine receptor activity; signal transducer activity; G-protein coupled receptor activity; protein binding; G-protein coupled receptor binding; purine nucleoside binding; phospholipase C activity; heat shock protein binding; G-protein	plasma membrane; integral component of plasma membrane; membrane; integral component of membrane; endoplasmic reticulum; endomembrane system; postsynaptic density; basolateral plasma membrane; dendrite; axolemma; asymmetric synapse; presynaptic membrane;	3.17545	4.67e-137	7.97e-135
ENSG00000170477	131	126	82	6	9	6	111.08	108.838	95.8507	7.58025	8.27246	5.8325	192.848	188.955	166.407	182.737	13.1602	14.3619	10.1259	12.5493	14.5615	KRT4	keratin 4	12	52806549	52814551	protein_coding	cytoskeleton organization; epithelial cell differentiation; keratinization; negative regulation of epithelial cell proliferation; cornification	structural molecule activity; protein binding	nucleus; cytosol; intermediate filament; cell surface; keratin filament; intermediate filament cytoskeleton	3.16646	7.17e-28	1.26e-26
ENSG00000240065	859	839	557	67	75	71	728.383	724.725	651.083	84.6461	68.9372	69.0179	931.435	926.759	832.587	896.927	108.243	88.155	88.2582	94.8854	9.45274	PSMB9	proteasome subunit beta 9	6	32844136	32859585	protein_coding	proteolysis involved in cellular protein catabolic process; proteolysis; MAPK cascade; protein polyubiquitination; stimulatory C-type lectin receptor signaling pathway; immune system process; antigen processing and presentation of exogenous peptide antige	hydrolase activity; peptidase activity; threonine-type endopeptidase activity; endopeptidase activity; protein binding	proteasome core complex; cytosol; cytoplasm; nucleus; proteasome complex; nucleoplasm; extracellular exosome; spermatoproteasome complex	3.15862	3.5e-125	4.75e-123
ENSG00000175274	2201	2299	1623	170	249	201	1866.32	1985.87	1897.14	214.774	228.871	195.389	2836.35	3018.04	2883.19	2912.53	326.404	347.829	296.943	323.725	8.99691	TP53I11	tumor protein p53 inducible protein 11	11	44885903	44951306	protein_coding	negative regulation of cell proliferation; response to stress		integral component of membrane; membrane	3.1298	6.16e-287	4.49e-284
ENSG00000278023	127	114	67	3	4	11	107.689	98.4728	78.317	3.79012	3.67665	10.6929	174.536	159.599	126.932	153.689	6.14283	5.95891	17.3305	9.81075	15.6654	RDM1	RAD52 motif containing 1	17	35918066	35930773	protein_coding	DNA recombination; DNA repair	nucleotide binding; nucleic acid binding; DNA binding; RNA binding; protein binding	nucleus; nucleolus; cytoplasm; cytosol; Cajal body; PML body	3.12191	1.41e-24	2.19e-23
ENSG00000162687	102	76	62	2	5	5	86.4901	65.6485	72.4724	2.52675	4.59581	4.86042	23.8791	18.1249	20.009	20.671	0.697612	1.26886	1.34192	1.1028	18.7442	KCNT2	potassium sodium-activated channel subfamily T member 2	1	196225779	196609225	protein_coding	transport; ion transport; potassium ion transport; potassium ion transmembrane transport	nucleotide binding; voltage-gated potassium channel activity; potassium channel activity; ATP binding; calcium-activated potassium channel activity	plasma membrane; voltage-gated potassium channel complex; membrane; integral component of membrane	3.11833	6.88e-22	9.42e-21
ENSG00000122420	1074	1038	753	83	102	103	910.69	896.621	880.19	104.86	93.7546	100.125	208.97	205.741	201.971	205.561	24.0615	21.5132	22.9749	22.8499	8.99614	PTGFR	prostaglandin F receptor	1	78303884	78539749	protein_coding	signal transduction; G-protein coupled receptor signaling pathway; parturition; positive regulation of cell proliferation; calcium-mediated signaling using intracellular calcium source; cellular response to prostaglandin D stimulus; positive regulation of	signal transducer activity; G-protein coupled receptor activity; prostaglandin F receptor activity	extracellular region; cytoplasm; plasma membrane; integral component of plasma membrane; membrane; integral component of membrane	3.10472	5.47e-160	1.29e-157
ENSG00000183770	238	238	166	18	8	27	201.81	205.584	194.039	22.7407	7.3533	26.2462	69.1842	70.4777	66.5201	68.7273	7.79594	2.52084	8.99769	6.43815	10.675	FOXL2	forkhead box L2	3	138944224	138947140	protein_coding	negative regulation of transcription from RNA polymerase II promoter; ovarian follicle development; oocyte growth; extraocular skeletal muscle development; apoptotic DNA fragmentation; transcription, DNA-templated; regulation of transcription, DNA-templat	RNA polymerase II core promoter proximal region sequence-specific DNA binding; RNA polymerase II transcription factor activity, sequence-specific DNA binding; transcriptional activator activity, RNA polymerase II core promoter proximal region sequence-spe	nucleus; intercellular bridge	3.09073	4.58e-40	1.23e-38
ENSG00000168016	474	419	397	30	38	56	401.925	361.931	464.057	37.9012	34.9282	54.4367	482.503	434.491	557.092	491.362	45.4997	41.9306	65.3501	50.9268	9.64839	TRANK1	tetratricopeptide repeat and ankyrin repeat containing 1	3	36826820	36945057	protein_coding				3.08851	1.15e-70	6.44e-69
ENSG00000164128	377	324	196	22	29	29	319.674	279.87	229.106	27.7942	26.6557	28.1904	424.534	371.673	304.258	366.822	36.9113	35.3994	37.4375	36.5827	10.0272	NPY1R	neuropeptide Y receptor Y1	4	163323961	163344832	protein_coding	outflow tract morphogenesis; glucose metabolic process; signal transduction; G-protein coupled receptor signaling pathway; G-protein coupled receptor signaling pathway, coupled to cyclic nucleotide second messenger; adenylate cyclase-inhibiting G-protein	peptide YY receptor activity; pancreatic polypeptide receptor activity; signal transducer activity; G-protein coupled receptor activity; neuropeptide Y receptor activity; protein binding	plasma membrane; integral component of plasma membrane; membrane; integral component of membrane	3.08538	1.22e-52	4.56e-51
ENSG00000113532	73	73	56	3	3	3	61.8998	63.0571	65.459	3.79012	2.75749	2.91625	50.5511	51.4962	53.4577	51.835	3.09524	2.25193	2.38158	2.57625	20.1203	ST8SIA4	ST8 alpha-N-acetyl-neuraminide alpha-2,8-sialyltransferase 4	5	100806935	100903266	protein_coding	ganglioside biosynthetic process; cellular protein modification process; protein glycosylation; N-glycan processing; nervous system development; oligosaccharide metabolic process; sialylation	alpha-N-acetylneuraminate alpha-2,8-sialyltransferase activity; sialyltransferase activity; transferase activity; transferase activity, transferring glycosyl groups; sialic acid binding	Golgi membrane; Golgi apparatus; membrane; integral component of membrane; integral component of Golgi membrane	3.0801	5.28e-20	6.63e-19
ENSG00000047648	247	232	171	21	18	17	209.442	200.401	199.884	26.5309	16.5449	16.5254	53.5041	51.1945	51.0624	51.9203	6.77759	4.22657	4.22159	5.07525	10.2301	ARHGAP6	Rho GTPase activating protein 6	X	11137543	11665701	protein_coding	actin filament organization; signal transduction; Rho protein signal transduction; positive regulation of signal transduction; actin filament polymerization; regulation of GTPase activity; regulation of small GTPase mediated signal transduction; negative	SH3/SH2 adaptor activity; GTPase activator activity; SH3 domain binding	cytoplasm; cytosol; actin filament; actin cytoskeleton	3.07912	4.5e-44	1.37e-42
ENSG00000151150	132	136	101	7	11	9	111.928	117.476	118.06	8.84362	10.1108	8.74875	153.117	160.706	161.505	158.443	12.098	13.8314	11.9682	12.6325	12.5424	ANK3	ankyrin 3	10	60026298	60733490	protein_coding	mitotic cytokinesis; ER to Golgi vesicle-mediated transport; plasma membrane organization; cytoskeletal anchoring at plasma membrane; signal transduction; axonogenesis; neuromuscular junction development; positive regulation of gene expression; positive r	structural constituent of cytoskeleton; protein binding; cytoskeletal protein binding; spectrin binding; protein binding, bridging; ion channel binding; cadherin binding	bicellular tight junction; basal plasma membrane; cytoplasm; lysosome; endoplasmic reticulum; Golgi apparatus; cytosol; cytoskeleton; plasma membrane; cell surface; intercalated disc; spectrin-associated cytoskeleton; membrane; basolateral plasma membrane	3.07418	3.79e-29	6.99e-28
ENSG00000080224	53	45	37	0	2	0	44.9409	38.8708	43.2497	0	1.83832	0	28.4077	24.5707	27.3386	26.7723	0	1.16203	0	0.387342	69.1181	EPHA6	EPH receptor A6	3	96814581	97752460	protein_coding	ephrin receptor signaling pathway; transmembrane receptor protein tyrosine kinase signaling pathway; protein phosphorylation; peptidyl-tyrosine phosphorylation; phosphorylation	ATP binding; ephrin receptor activity; transferase activity; kinase activity; protein tyrosine kinase activity; protein kinase activity; nucleotide binding; transmembrane receptor protein tyrosine kinase activity	integral component of membrane; nucleoplasm; membrane; plasma membrane; integral component of plasma membrane	3.06996	1.54e-16	1.63e-15
ENSG00000172572	91	94	73	6	5	4	77.1628	81.1969	85.3305	7.58025	4.59581	3.88833	25.9895	27.3482	28.7405	27.3594	2.55313	1.54793	1.30964	1.80357	15.1696	PDE3A	phosphodiesterase 3A	12	20369245	20684381	protein_coding	oocyte maturation; cAMP catabolic process; lipid metabolic process; signal transduction; diterpenoid metabolic process; cAMP-mediated signaling; cGMP-mediated signaling; regulation of meiotic nuclear division; response to drug; negative regulation of apop	3',5'-cyclic-nucleotide phosphodiesterase activity; 3',5'-cyclic-AMP phosphodiesterase activity; cGMP-inhibited cyclic-nucleotide phosphodiesterase activity; phosphoric diester hydrolase activity; hydrolase activity; cAMP binding; metal ion binding; 3',5'	cytosol; membrane; integral component of membrane	3.06993	7.54e-23	1.08e-21
ENSG00000064195	66	78	49	0	6	2	55.9642	67.3761	57.2766	0	5.51497	1.94417	32.5752	39.2178	33.3391	35.044	0	3.21011	1.13165	1.44725	24.2142	DLX3	distal-less homeobox 3	17	49990005	49995224	protein_coding	blood vessel development; placenta development; regulation of transcription, DNA-templated; transcription from RNA polymerase II promoter; multicellular organism development; odontogenesis of dentin-containing tooth; positive regulation of transcription f	transcriptional activator activity, RNA polymerase II core promoter proximal region sequence-specific binding; DNA binding; chromatin binding; transcription factor activity, sequence-specific DNA binding; sequence-specific DNA binding	nucleus	3.05939	6.87e-19	8.16e-18
ENSG00000123095	125	119	93	3	10	11	105.993	102.792	108.709	3.79012	9.19162	10.6929	241.993	234.684	248.193	241.623	8.65325	20.9854	24.4131	18.0172	13.4107	BHLHE41	basic helix-loop-helix family member e41	12	26120026	26125127	protein_coding	negative regulation of transcription, DNA-templated; circadian regulation of gene expression; negative regulation of transcription by competitive promoter binding; negative regulation of myotube differentiation; circadian rhythm; regulation of transcripti	E-box binding; protein dimerization activity; protein heterodimerization activity; MRF binding; bHLH transcription factor binding; histone deacetylase binding; protein homodimerization activity; transcription corepressor activity; transcription factor act	nucleus	3.05703	8.15e-27	1.37e-25
ENSG00000167644	162	133	113	6	15	11	137.367	114.885	132.087	7.58025	13.7874	10.6929	283.523	237.121	272.625	264.423	15.6455	28.457	22.07	22.0575	11.9879	C19orf33	chromosome 19 open reading frame 33	19	38304161	38305009	protein_coding			nucleus; cytosol; plasma membrane	3.0435	2.34e-30	4.48e-29
ENSG00000168772	67	46	49	0	2	3	56.8121	39.7346	57.2766	0	1.83832	2.91625	18.1508	12.6948	18.2992	16.3816	0	0.587324	0.931709	0.506344	32.3527	CXXC4	CXXC finger protein 4	4	104468312	104494901	protein_coding		zinc ion binding; DNA binding		3.04337	2.22e-17	2.45e-16
ENSG00000185774	46	43	26	0	0	0	39.0054	37.1432	30.3917	0	0	0	26.5162	25.2503	20.6606	24.1424	0	0	0	0	#DIV/0!	KCNIP4	potassium voltage-gated channel interacting protein 4	4	20728616	21948799	protein_coding	transport; ion transport; potassium ion transport; regulation of ion transmembrane transport; cardiac conduction; potassium ion transmembrane transport; protein localization to plasma membrane; regulation of potassium ion transmembrane transport	voltage-gated ion channel activity; potassium channel activity; calcium ion binding; potassium channel regulator activity; metal ion binding	cytoplasm; endoplasmic reticulum; cytosol; plasma membrane; voltage-gated potassium channel complex; membrane	3.03508	2e-15	1.99e-14
ENSG00000206262	67	49	53	2	3	1	56.8121	42.326	61.9523	2.52675	2.75749	0.972083	33.1653	24.7087	36.1659	31.3466	1.47504	1.60974	0.567474	1.21742	25.7484	FOXL2NB	FOXL2 neighbor	3	138947234	138953451	protein_coding			fibrillar center	3.02787	1.11e-17	1.24e-16
ENSG00000228630	65	77	46	0	4	4	55.1163	66.5123	53.7699	0	3.67665	3.88833	96.3571	116.28	94.0033	102.214	0	6.42771	6.79779	4.4085	23.1856	HOTAIR	HOX transcript antisense RNA	12	53962308	53974956	antisense				3.02696	1.71e-18	2e-17
ENSG00000125730	132	98	102	5	10	9	111.928	84.652	119.229	6.31687	9.19162	8.74875	192.814	145.826	205.39	181.343	10.8818	15.834	15.0711	13.9289	13.0192	C3	complement C3	19	6677704	6730562	protein_coding	positive regulation of type IIa hypersensitivity; positive regulation of protein phosphorylation; positive regulation of activation of membrane attack complex; immune system process; proteolysis; lipid metabolic process; fatty acid metabolic process; infl	serine-type endopeptidase activity; endopeptidase inhibitor activity; receptor binding; protein binding; C5L2 anaphylatoxin chemotactic receptor binding	extracellular region; extracellular space; plasma membrane; secretory granule lumen; azurophil granule lumen; extracellular exosome; blood microparticle	3.02514	9.46e-26	1.53e-24
ENSG00000101825	112	91	80	6	6	7	94.9695	78.6055	93.5128	7.58025	5.51497	6.80458	9.6977	8.0267	9.54895	9.09111	0.774048	0.563155	0.694842	0.677348	13.4216	MXRA5	matrix remodeling associated 5	X	3308565	3346641	protein_coding			extracellular region; extracellular exosome	3.00888	1.39e-23	2.07e-22
ENSG00000169860	356	390	315	21	53	33	301.867	336.881	368.207	26.5309	48.7156	32.0787	44.741	49.9304	54.5734	49.7483	3.93225	7.22034	4.75452	5.30237	9.38228	P2RY1	purinergic receptor P2Y1	3	152834693	152841439	protein_coding	positive regulation of protein phosphorylation; adenosine receptor signaling pathway; signal transduction; cell surface receptor signaling pathway; G-protein coupled receptor signaling pathway; adenylate cyclase-inhibiting G-protein coupled receptor signa	signal transducer activity; receptor activity; G-protein coupled receptor activity; protein binding; ATP binding; A1 adenosine receptor binding; ADP binding; G-protein coupled purinergic nucleotide receptor activity; ATP-activated adenosine receptor activ	mitochondrion; plasma membrane; integral component of plasma membrane; cell surface; postsynaptic density; membrane; integral component of membrane; basolateral plasma membrane; apical plasma membrane; dendrite; cell body; postsynaptic membrane	3.00621	1.38e-59	6.08e-58
ENSG00000004846	86	81	62	6	3	4	72.923	69.9675	72.4724	7.58025	2.75749	3.88833	32.767	31.439	32.5646	32.2569	3.40609	1.23904	1.74717	2.13077	15.1386	ABCB5	ATP binding cassette subfamily B member 5	7	20615207	20777038	protein_coding	transport; drug transmembrane transport; cell differentiation; regulation of membrane potential; xenobiotic transport; compound eye corneal lens development; transmembrane transport	nucleotide binding; ATP binding; xenobiotic-transporting ATPase activity; efflux transmembrane transporter activity; ATPase activity; ATPase activity, coupled to transmembrane movement of substances	plasma membrane; integral component of plasma membrane; membrane; integral component of membrane	2.99812	1.27e-20	1.63e-19
ENSG00000198768	591	578	429	55	54	59	501.134	499.274	501.463	69.4856	49.6348	57.3529	624.855	622.537	625.265	624.219	86.6404	61.8887	71.5124	73.3472	8.51047	APCDD1L	APC down-regulated 1 like	20	58459101	58515131	protein_coding			membrane; integral component of membrane	2.99199	9.98e-92	8.2e-90
ENSG00000184650	42	48	29	0	1	0	35.6136	41.4622	33.8984	0	0.919162	0	40.516	47.1698	38.5647	42.0835	0	1.04569	0	0.348564	120.734	ODF4	outer dense fiber of sperm tails 4	17	8339864	8346048	protein_coding	multicellular organism development; spermatogenesis; cell differentiation		outer dense fiber; membrane; integral component of membrane; motile cilium	2.99027	2.8e-15	2.77e-14
ENSG00000164125	524	404	390	36	46	55	444.322	348.974	455.875	45.4815	42.2815	53.4646	633.84	497.823	650.321	593.995	64.8809	60.3159	76.269	67.1553	8.84509	FAM198B	family with sequence similarity 198 member B	4	158124474	158173318	protein_coding			Golgi membrane; Golgi apparatus; membrane; integral component of membrane	2.9847	1.17e-69	6.43e-68
ENSG00000237807	132	106	100	5	12	9	111.928	91.5624	116.891	6.31687	11.0299	8.74875	46.8908	38.3588	48.9699	44.7398	2.64636	4.62084	3.66517	3.64412	12.2773	RP11-400K9.4		8	53515171	53523931	lincRNA				2.98371	5.16e-26	8.42e-25
ENSG00000170382	904	986	673	83	96	101	766.54	851.703	786.677	104.86	88.2396	98.1804	229.709	255.23	235.744	240.228	31.4235	26.4428	29.4218	29.096	8.25638	LRRN2	leucine rich repeat neuronal 2	1	204617170	204685733	protein_coding	cell adhesion; signal transduction; axonogenesis	receptor activity	integral component of membrane; membrane; proteinaceous extracellular matrix; extracellular space	2.97902	4.84e-134	7.6e-132
ENSG00000136514	106	85	50	2	4	8	89.8819	73.4227	58.4455	2.52675	3.67665	7.77667	57.8391	47.2475	37.6097	47.5654	1.62596	2.36593	5.00429	2.99873	15.8619	RTP4	receptor transporter protein 4	3	187368332	187372076	protein_coding	detection of chemical stimulus involved in sensory perception of bitter taste; protein targeting to membrane; protein insertion into membrane	protein binding; olfactory receptor binding	cytoplasm; cell surface; membrane; integral component of membrane	2.96937	5.09e-20	6.39e-19
ENSG00000276644	123	125	70	8	10	5	104.297	107.975	81.8237	10.107	9.19162	4.86042	22.1531	22.9343	17.3797	20.8224	2.14677	1.95234	1.03237	1.7105	12.1733	DACH1	dachshund family transcription factor 1	13	71437966	71867192	protein_coding	negative regulation of transcription from RNA polymerase II promoter; suckling behavior; transcription, DNA-templated; regulation of transcription, DNA-templated; multicellular organism development; respiratory gaseous exchange; cell proliferation; negati	transcription factor activity, RNA polymerase II core promoter sequence-specific binding involved in preinitiation complex assembly; transcriptional repressor activity, RNA polymerase II core promoter proximal region sequence-specific binding; DNA binding	nucleus; transcription factor complex; cytoplasm; intracellular membrane-bounded organelle; nucleoplasm	2.96742	2.83e-24	4.33e-23
ENSG00000166341	480	392	356	40	46	43	407.012	338.608	416.132	50.535	42.2815	41.7996	37.8089	31.4545	38.656	35.9731	4.69438	3.92768	3.88292	4.16832	8.63012	DCHS1	dachsous cadherin-related 1	11	6621323	6655854	protein_coding	branching involved in ureteric bud morphogenesis; kidney development; heart morphogenesis; mitral valve morphogenesis; mitral valve formation; cell migration involved in endocardial cushion formation; cell adhesion; homophilic cell adhesion via plasma mem	calcium ion binding	intracellular; plasma membrane; membrane; integral component of membrane; apical part of cell	2.96363	5.19e-69	2.82e-67
ENSG00000276600	234	277	206	25	17	27	198.419	239.272	240.796	31.5844	15.6258	26.2462	85.1582	102.692	103.346	97.0652	13.5555	6.70634	11.2645	10.5088	9.23658	RAB7B	RAB7B, member RAS oncogene family	1	205976740	206003461	protein_coding	transport; small GTPase mediated signal transduction; protein transport; positive regulation of interleukin-6 production; negative regulation of toll-like receptor 4 signaling pathway; negative regulation of toll-like receptor 9 signaling pathway; late en	nucleotide binding; GTP binding	lysosome; endosome; late endosome; Golgi apparatus; trans-Golgi network; membrane; phagocytic vesicle membrane; cytoplasmic vesicle; late endosome membrane; phagocytic vesicle; intracellular	2.96337	1.61e-43	4.79e-42
ENSG00000267194	137	154	129	13	18	4	116.168	133.025	150.789	16.4239	16.5449	3.88833	46.393	53.1249	60.2194	53.2458	6.55905	6.6074	1.55285	4.90643	10.8522	RP1-193H18.2		17	69551358	69553861	lincRNA				2.95434	4.17e-28	7.38e-27
ENSG00000078018	1596	1427	1185	124	164	192	1353.32	1232.64	1385.16	156.658	150.743	186.64	1519.73	1384.21	1555.48	1486.47	175.922	169.279	209.59	184.93	8.03802	MAP2	microtubule associated protein 2	2	209424058	209734118	protein_coding	microtubule cytoskeleton organization; microtubule bundle formation; central nervous system neuron development; neuron projection development; dendrite morphogenesis	dystroglycan binding; structural molecule activity; protein binding; calmodulin binding; microtubule binding; tubulin binding	nucleolus; cytoplasm; cytosol; cytoskeleton; microtubule; microtubule associated complex; neuron projection	2.95249	2.44e-187	8.49e-185
ENSG00000169174	1737	1621	1221	139	184	202	1472.88	1400.21	1427.24	175.609	169.126	196.361	391.306	372.002	379.182	380.83	46.6549	44.9325	52.1681	47.9185	7.94745	PCSK9	proprotein convertase subtilisin/kexin type 9	1	55039548	55064852	protein_coding	kidney development; liver development; negative regulation of receptor recycling; positive regulation of receptor internalization; proteolysis; lipid metabolic process; triglyceride metabolic process; phospholipid metabolic process; receptor-mediated endo	RNA binding; serine-type endopeptidase activity; protein binding; peptidase activity; serine-type peptidase activity; hydrolase activity; sodium channel inhibitor activity; low-density lipoprotein particle binding; receptor inhibitor activity; apolipoprot	extracellular region; extracellular space; cytoplasm; lysosome; lysosomal membrane; endosome; early endosome; late endosome; endoplasmic reticulum; rough endoplasmic reticulum; Golgi apparatus; plasma membrane; cell surface; ER to Golgi transport vesicle;	2.94655	4.14e-219	1.92e-216
ENSG00000127863	358	384	274	32	36	40	303.563	331.698	320.281	40.428	33.0898	38.8833	92.6628	101.251	97.766	97.2266	12.3407	10.1007	11.8691	11.4368	8.50118	TNFRSF19	TNF receptor superfamily member 19	13	23570370	23676104	protein_coding	apoptotic process; JNK cascade; tissue development; tumor necrosis factor-mediated signaling pathway; positive regulation of I-kappaB kinase/NF-kappaB signaling; positive regulation of JNK cascade; hair follicle development	receptor activity; tumor necrosis factor-activated receptor activity	intracellular; plasma membrane; membrane; integral component of membrane	2.92602	1.53e-61	7.08e-60
ENSG00000162415	119	98	76	2	11	9	100.905	84.652	88.8372	2.52675	10.1108	8.74875	32.5029	27.2675	28.6156	29.462	0.813899	3.25682	2.81809	2.29627	12.8304	ZSWIM5	zinc finger SWIM-type containing 5	1	45016399	45306209	protein_coding		zinc ion binding; metal ion binding	extracellular space	2.92577	7.22e-23	1.04e-21
ENSG00000165685	322	299	227	29	22	36	273.037	258.275	265.343	36.6379	20.2216	34.995	495.082	468.314	481.129	481.508	66.4331	36.6665	63.4542	55.5179	8.67302	TMEM52B	transmembrane protein 52B	12	10170542	10191801	protein_coding			membrane; integral component of membrane; extracellular exosome	2.92495	9.44e-51	3.37e-49
ENSG00000114200	655	644	458	60	64	72	555.402	556.285	535.361	75.8025	58.8264	69.99	226.325	226.685	218.159	223.723	30.8894	23.9716	28.5208	27.7939	8.04935	BCHE	butyrylcholinesterase	3	165772904	165837472	protein_coding	response to nutrient; learning; negative regulation of cell proliferation; neuroblast differentiation; choline metabolic process; response to drug; response to alkaloid; cocaine metabolic process; negative regulation of synaptic transmission; response to	beta-amyloid binding; catalytic activity; acetylcholinesterase activity; cholinesterase activity; hydrolase activity; hydrolase activity, acting on ester bonds; enzyme binding; choline binding; identical protein binding; carboxylic ester hydrolase activit	extracellular region; extracellular space; nuclear envelope lumen; endoplasmic reticulum; endoplasmic reticulum lumen; membrane; blood microparticle	2.92175	1.06e-97	9.49e-96
ENSG00000142494	999	891	683	81	108	106	847.094	769.643	798.366	102.333	99.2695	103.041	610.079	554.298	574.984	579.787	73.7006	71.4941	74.2102	73.135	7.92763	SLC47A1	solute carrier family 47 member 1	17	19495385	19579034	protein_coding	transmembrane transport; drug transmembrane transport; transport; organic cation transport; drug transport; drug export; hydrogen ion transmembrane transport	antiporter activity; drug transmembrane transporter activity; monovalent cation:proton antiporter activity; drug:proton antiporter activity	integral component of membrane; membrane; plasma membrane; vesicle	2.91829	6.42e-135	1.03e-132
ENSG00000108679	18051	17989	12829	1539	2305	2112	15306.2	15538.8	14996	1944.33	2118.67	2053.04	17354	17617.7	17002.2	17324.6	2204.46	2402.12	2327.71	2311.43	7.4952	LGALS3BP	galectin 3 binding protein	17	78971238	78980109	protein_coding	receptor-mediated endocytosis; platelet degranulation; cellular defense response; cell adhesion; signal transduction	scavenger receptor activity	membrane; extracellular space; extracellular matrix; extracellular region; proteinaceous extracellular matrix; platelet dense granule lumen; extracellular exosome; blood microparticle	2.89368	0	0
ENSG00000165124	1318	1106	1115	112	154	157	1117.59	955.359	1303.34	141.498	141.551	152.617	218.109	186.448	254.359	219.638	27.6147	27.6251	29.7848	28.3415	7.7497	SVEP1	sushi, von Willebrand factor type A, EGF and pentraxin domain containing 1	9	110365251	110579880	protein_coding	cell adhesion	chromatin binding; calcium ion binding	extracellular region; extracellular space; cytoplasm; membrane	2.88011	2.27e-129	3.34e-127
ENSG00000184985	936	927	701	103	115	81	793.674	800.739	819.406	130.128	105.704	78.7387	250.213	252.44	258.325	253.659	41.0238	33.324	24.8231	33.057	7.67339	SORCS2	sortilin related VPS10 domain containing receptor 2	4	7192538	7742836	protein_coding	neuropeptide signaling pathway	neuropeptide receptor activity	membrane; integral component of membrane	2.88009	3.34e-118	4.12e-116
ENSG00000153898	346	370	250	23	39	44	293.388	319.605	292.228	29.0576	35.8473	42.7717	170.624	185.871	169.949	175.481	16.8989	20.8475	24.8745	20.8736	8.40684	MCOLN2	mucolipin 2	1	84925583	84997113	protein_coding	transport; ion transport; calcium ion transmembrane transport	calcium channel activity	plasma membrane; membrane; integral component of membrane	2.87951	5.8e-57	2.41e-55
ENSG00000118194	250	270	161	21	25	24	211.986	233.225	188.195	26.5309	22.9791	23.33	210.512	231.604	186.886	209.667	26.3464	22.8193	23.1678	24.1112	8.69585	TNNT2	troponin T2, cardiac type	1	201359008	201377762	protein_coding	regulation of muscle contraction; regulation of heart contraction; muscle filament sliding; negative regulation of ATPase activity; positive regulation of ATPase activity; response to calcium ion; ventricular cardiac muscle tissue morphogenesis; muscle co	actin binding; protein binding; tropomyosin binding; troponin C binding; troponin I binding; protein binding, bridging	cytosol; troponin complex; striated muscle thin filament; sarcomere; myofibril	2.87613	4.19e-42	1.2e-40
ENSG00000136160	35	42	31	1	0	0	29.678	36.2794	36.2362	1.26337	0	0	10.1498	12.4075	12.3927	11.65	0.432071	0	0	0.144024	80.8894	EDNRB	endothelin receptor type B	13	77895481	77919768	protein_coding	endothelin receptor signaling pathway; cellular response to lipopolysaccharide; positive regulation of penile erection; regulation of sensory perception of pain; regulation of epithelial cell proliferation; enteric nervous system development; response to	type 1 angiotensin receptor binding; endothelin receptor activity; G-protein coupled receptor activity; signal transducer activity; protein binding; peptide hormone binding	membrane raft; nuclear membrane; integral component of membrane; membrane; plasma membrane; integral component of plasma membrane	2.87076	4.63e-14	4.25e-13
ENSG00000106484	18480	19031	13251	1663	2367	2250	15670	16438.9	15489.2	2100.99	2175.66	2187.19	20115.5	21102.6	19883.5	20367.2	2697.04	2792.89	2807.69	2765.87	7.36376	MEST	mesoderm specific transcript	7	130486171	130506296	protein_coding	mesoderm development	catalytic activity; hydrolase activity	endoplasmic reticulum; endoplasmic reticulum membrane; membrane; integral component of membrane; extracellular exosome	2.86953	0	0
ENSG00000099812	347	343	276	25	47	36	294.236	296.282	322.619	31.5844	43.2006	34.995	156.467	157.555	171.56	161.861	16.7957	22.973	18.6094	19.4594	8.31789	MISP	mitotic spindle positioning	19	751126	764318	protein_coding	cell cycle; mitotic nuclear division; cell division	actin binding	cytoplasm; cytoskeleton; plasma membrane; focal adhesion; cell cortex; cell junction; intracellular membrane-bounded organelle	2.86619	2.56e-57	1.07e-55
ENSG00000165449	327	322	271	25	44	34	277.277	278.142	316.775	31.5844	40.4431	33.0508	76.0497	76.287	86.8828	79.7398	8.66274	11.0925	9.06496	9.60672	8.30042	SLC16A9	solute carrier family 16 member 9	10	59650761	59736002	protein_coding	transport; urate metabolic process; transmembrane transport	protein binding; symporter activity	plasma membrane; membrane; integral component of membrane	2.85722	1.64e-54	6.42e-53
ENSG00000108984	441	373	329	49	42	37	373.943	322.196	384.572	61.9054	38.6048	35.9671	247.317	213.093	254.346	238.252	40.9427	25.5323	23.7878	30.0876	7.91861	MAP2K6	mitogen-activated protein kinase kinase 6	17	69414698	69543331	protein_coding	cellular response to sorbitol; cardiac muscle contraction; positive regulation of nitric-oxide synthase biosynthetic process; positive regulation of apoptotic process; response to drug; positive regulation of prostaglandin secretion; ovulation cycle proce	kinase activity; ATP binding; MAP kinase kinase activity; protein serine/threonine kinase activity; protein kinase activity; nucleotide binding; signal transducer, downstream of receptor, with serine/threonine kinase activity; protein tyrosine kinase acti	cytosol; nucleus; nucleoplasm; cytoplasm; cytoskeleton	2.85288	1.03e-59	4.55e-58
ENSG00000183248	158	155	123	14	14	14	133.975	133.888	143.776	17.6872	12.8683	13.6092	46.869	46.8387	50.2977	48.0018	6.1876	4.50176	4.76095	5.1501	9.32055	PRR36	proline rich 36	19	7868719	7874379	protein_coding				2.85114	1.72e-30	3.31e-29
ENSG00000170458	148	153	116	6	18	16	125.495	132.161	135.594	7.58025	16.5449	15.5533	142.285	149.842	153.734	148.621	8.59438	18.7584	17.6342	14.9957	9.91091	CD14	CD14 molecule	5	140631728	140633701	protein_coding	toll-like receptor signaling pathway; response to molecule of bacterial origin; immune system process; MyD88-dependent toll-like receptor signaling pathway; MyD88-independent toll-like receptor signaling pathway; receptor-mediated endocytosis; phagocytosi	lipopolysaccharide binding; opsonin receptor activity; protein binding; peptidoglycan receptor activity; lipoteichoic acid binding	extracellular region; extracellular space; Golgi apparatus; plasma membrane; external side of plasma membrane; cell surface; endosome membrane; membrane; secretory granule membrane; anchored component of membrane; anchored component of external side of pl	2.84893	6.56e-29	1.2e-27
ENSG00000135439	207	196	174	19	26	15	175.524	169.304	203.39	24.0041	23.8982	14.5812	43.6464	42.0997	50.5758	45.4406	5.96895	5.94261	3.62582	5.17913	8.7738	AGAP2	ArfGAP with GTPase domain, ankyrin repeat and PH domain 2	12	57723761	57742157	protein_coding	positive regulation of GTPase activity; small GTPase mediated signal transduction; transport; protein transport; negative regulation of protein catabolic process; negative regulation of neuron apoptotic process; negative regulation of extrinsic apoptotic	GTP binding; GTPase activator activity; nucleotide binding; protein binding; metal ion binding; protein kinase activator activity; protein kinase binding	mitochondrion; nucleolus; nucleus; cytoplasm; membrane; extracellular exosome	2.8423	1.81e-36	4.32e-35
ENSG00000176406	553	513	396	42	76	57	468.912	443.128	462.889	53.0617	69.8563	55.4087	142.678	134.833	140.845	139.452	16.1454	21.2555	16.8595	18.0868	7.71016	RIMS2	regulating synaptic membrane exocytosis 2	8	103500748	104256094	protein_coding	intracellular protein transport; positive regulation of gene expression; calcium ion regulated exocytosis; regulation of exocytosis; cAMP-mediated signaling; insulin secretion; cell differentiation; regulation of membrane potential; calcium ion-regulated	protein binding; Rab GTPase binding; ion channel binding; metal ion binding	intracellular; plasma membrane; membrane; cell junction; presynaptic membrane; synapse; presynaptic active zone; extracellular exosome	2.82257	5.85e-80	3.87e-78
ENSG00000004399	3645	3586	2872	374	504	411	3090.75	3097.57	3357.11	472.502	463.258	399.526	4937.3	4948.2	5362.8	5082.77	754.796	740.029	638.221	711.015	7.14861	PLXND1	plexin D1	3	129555175	129606818	protein_coding	angiogenesis; branching involved in blood vessel morphogenesis; outflow tract morphogenesis; cardiac septum development; negative regulation of cell adhesion; signal transduction; multicellular organism development; synapse assembly; regulation of cell sh	protein binding; semaphorin receptor activity; protein domain specific binding	plasma membrane; integral component of plasma membrane; membrane; integral component of membrane; lamellipodium	2.81497	0	0
ENSG00000204397	159	197	98	9	16	19	134.823	170.168	114.553	11.3704	14.7066	18.4696	219.939	277.599	186.873	228.137	18.5487	23.9912	30.1298	24.2232	9.4181	CARD16	caspase recruitment domain family member 16	11	105041326	105101431	protein_coding	negative regulation of peptidase activity; negative regulation of endopeptidase activity; regulation of apoptotic process	cysteine-type endopeptidase inhibitor activity; peptidase inhibitor activity		2.81346	2.69e-28	4.81e-27
ENSG00000164120	64	69	43	3	5	2	54.2683	59.602	50.2632	3.79012	4.59581	1.94417	48.9565	53.7681	45.3434	49.356	3.41915	4.14597	1.75387	3.10633	15.8888	HPGD	hydroxyprostaglandin dehydrogenase 15-(NAD)	4	174490177	174523154	protein_coding	kidney development; lipid metabolic process; fatty acid metabolic process; prostaglandin metabolic process; transforming growth factor beta receptor signaling pathway; female pregnancy; parturition; lipoxygenase pathway; ovulation; response to estradiol;	catalytic activity; prostaglandin E receptor activity; 15-hydroxyprostaglandin dehydrogenase (NAD+) activity; oxidoreductase activity; protein homodimerization activity; NAD binding; NAD+ binding	extracellular space; nucleoplasm; cytoplasm; cytosol; basolateral plasma membrane; extracellular exosome	2.81155	1.69e-16	1.79e-15
ENSG00000182492	1934	2018	1272	203	251	197	1639.92	1743.14	1486.85	256.465	230.71	191.5	737.043	783.434	668.249	729.575	115.265	103.69	86.0676	101.674	7.17562	BGN	biglycan	X	153494939	153509554	protein_coding	blood vessel remodeling; negative regulation of protein kinase activity; cytokine-mediated signaling pathway; peptide cross-linking via chondroitin 4-sulfate glycosaminoglycan; extracellular matrix organization; glycosaminoglycan metabolic process; chondr	protein kinase inhibitor activity; extracellular matrix structural constituent; glycosaminoglycan binding; extracellular matrix binding	extracellular matrix; extracellular region; proteinaceous extracellular matrix; extracellular space; intracellular; cytoplasm; Golgi lumen; cell surface; transport vesicle; sarcolemma; lysosomal lumen; extracellular exosome	2.80782	2.1e-182	6.88e-180
ENSG00000153291	274	245	209	24	33	25	232.336	211.63	244.302	30.321	30.3324	24.3021	354.983	323.346	373.266	350.532	46.327	46.3443	37.1308	43.2673	8.10153	SLC25A27	solute carrier family 25 member 27	6	46652915	46678193	protein_coding	transport; mitochondrial transport; positive regulation of cell proliferation; response to cold; negative regulation of mitochondrial membrane potential; proton transport; cellular triglyceride homeostasis; negative regulation of apoptotic process; regula	transmembrane transporter activity	mitochondrion; mitochondrial inner membrane; membrane; integral component of membrane; mitochondrial membrane; neuronal cell body; apical part of cell	2.80159	2.32e-44	7.11e-43
ENSG00000122694	545	529	401	45	62	75	462.129	456.948	468.733	56.8519	56.9881	72.9062	244.512	241.772	248.007	244.764	30.0803	30.1524	38.5747	32.9358	7.43153	GLIPR2	GLI pathogenesis related 2	9	36136536	36163913	protein_coding	positive regulation of epithelial cell migration; positive regulation of epithelial to mesenchymal transition; positive regulation of ERK1 and ERK2 cascade	protein homodimerization activity	extracellular region; Golgi membrane; Golgi apparatus; membrane; extracellular exosome	2.78102	6.22e-80	4.11e-78
ENSG00000115604	184	178	133	15	13	24	156.021	153.756	155.465	18.9506	11.9491	23.33	89.2061	87.9107	88.888	88.6682	10.8351	6.83197	13.3391	10.3354	8.5791	IL18R1	interleukin 18 receptor 1	2	102311529	102398775	protein_coding	immune response; signal transduction; natural killer cell activation; positive regulation of interferon-gamma production; interleukin-18-mediated signaling pathway; positive regulation of NF-kappaB import into nucleus; T-helper 1 cell differentiation	receptor activity; interleukin-1 receptor activity; protein binding; interleukin-18 receptor activity	plasma membrane; membrane; integral component of membrane	2.78101	7.44e-32	1.5e-30
ENSG00000123388	36	32	40	0	1	1	30.5259	27.6415	46.7564	0	0.919162	0.972083	11.5192	10.4307	17.6439	13.198	0	0.346854	0.366824	0.237893	55.4787	HOXC11	homeobox C11	12	53973126	53977643	protein_coding	skeletal system development; metanephros development; organ induction; transcription, DNA-templated; regulation of transcription, DNA-templated; transcription from RNA polymerase II promoter; multicellular organism development; endoderm development; anter	RNA polymerase II core promoter proximal region sequence-specific DNA binding; transcriptional activator activity, RNA polymerase II core promoter proximal region sequence-specific binding; DNA binding; sequence-specific DNA binding	nucleus; nucleoplasm; cytosol	2.77462	2.58e-13	2.26e-12
ENSG00000141404	1706	1684	1340	173	232	218	1446.59	1454.63	1566.34	218.564	213.246	211.914	1741.83	1751.51	1886.02	1793.12	263.171	256.768	255.165	258.368	6.94019	GNAL	G protein subunit alpha L	18	11688956	11885685	protein_coding	signal transduction; G-protein coupled receptor signaling pathway; adenylate cyclase-activating G-protein coupled receptor signaling pathway; activation of adenylate cyclase activity; adenylate cyclase-activating dopamine receptor signaling pathway; adeny	nucleotide binding; G-protein coupled receptor binding; GTPase activity; signal transducer activity; GTP binding; guanyl nucleotide binding; G-protein beta/gamma-subunit complex binding; metal ion binding	heterotrimeric G-protein complex; plasma membrane; extracellular exosome	2.75837	2.89e-210	1.24e-207
ENSG00000205181	210	183	131	22	16	18	178.068	158.075	153.127	27.7942	14.7066	17.4975	53.2181	47.2429	45.7643	48.7418	8.30671	4.39528	5.22938	5.97712	8.15472	LINC00654	long intergenic non-protein coding RNA 654	20	5496067	5504613	lincRNA				2.75542	2.4e-32	4.96e-31
ENSG00000146859	79	83	64	3	9	6	66.9875	71.6951	74.8103	3.79012	8.27246	5.8325	56.0799	60.021	62.6289	59.5766	3.17298	6.92546	4.8828	4.99375	11.9302	TMEM140	transmembrane protein 140	7	135148072	135166215	protein_coding		protein binding	membrane; integral component of membrane	2.75541	1.31e-18	1.54e-17
ENSG00000130707	3708	3687	2581	332	530	470	3144.17	3184.82	3016.96	419.44	487.156	456.879	4644.27	4704.31	4456.36	4601.65	619.557	719.581	674.858	671.332	6.8545	ASS1	argininosuccinate synthase 1	9	130444929	130501274	protein_coding	urea cycle; citrulline metabolic process; argininosuccinate metabolic process; arginine biosynthetic process; aspartate metabolic process; cellular amino acid biosynthetic process; positive regulation of nitric oxide biosynthetic process; cellular respons	nucleotide binding; RNA binding; argininosuccinate synthase activity; protein binding; ATP binding; amino acid binding; ligase activity; identical protein binding	cytoplasm; cytosol; extracellular exosome; mitochondrion; myelin sheath	2.74996	0	0
ENSG00000204261	205	269	158	11	26	34	173.828	232.361	184.688	13.8971	23.8982	33.0508	177.92	237.831	189.036	201.596	14.2243	24.4608	33.8289	24.1713	8.34028	PSMB8-AS1	PSMB8 antisense RNA 1 (head to head)	6	32844086	32846495	lincRNA				2.74655	2.65e-34	5.85e-33
ENSG00000152192	292	285	180	21	35	33	247.599	246.182	210.404	26.5309	32.1707	32.0787	54.4533	54.1416	46.2731	51.6227	5.83481	7.07515	7.05493	6.65496	7.75702	POU4F1	POU class 4 homeobox 1	13	78598362	78603560	protein_coding	negative regulation of transcription from RNA polymerase II promoter; suckling behavior; ventricular compact myocardium morphogenesis; transcription, DNA-templated; regulation of transcription, DNA-templated; transcription from RNA polymerase II promoter;	RNA polymerase II distal enhancer sequence-specific DNA binding; RNA polymerase II transcription factor activity, sequence-specific DNA binding; transcriptional activator activity, RNA polymerase II core promoter proximal region sequence-specific binding;	nuclear chromatin; nucleus; nucleoplasm; cytoplasm; neuron projection	2.742	6.15e-44	1.86e-42
ENSG00000143850	169	146	111	12	18	15	143.302	126.114	129.749	15.1605	16.5449	14.5812	28.1482	24.772	25.486	26.1354	2.9779	3.24984	2.86412	3.03062	8.62377	PLEKHA6	pleckstrin homology domain containing A6	1	204218851	204377665	protein_coding				2.74073	1.47e-28	2.65e-27
ENSG00000186496	63	58	40	2	1	6	53.4204	50.1002	46.7564	2.52675	0.919162	5.8325	33.346	31.2735	29.1863	31.2686	1.57725	0.573759	3.64076	1.93059	16.1964	ZNF396	zinc finger protein 396	18	35366697	35377337	protein_coding	transcription, DNA-templated; regulation of transcription, DNA-templated	nucleic acid binding; DNA binding; transcription factor activity, sequence-specific DNA binding; metal ion binding	nucleus; cytoplasm	2.73813	4.09e-15	3.99e-14
ENSG00000158270	3987	4082	3335	423	541	583	3380.75	3526.02	3898.32	534.407	497.267	566.725	716.412	747.196	826.09	763.232	113.246	105.375	120.094	112.905	6.75994	COLEC12	collectin subfamily member 12	18	316740	500722	protein_coding	receptor-mediated endocytosis; phagocytosis, recognition; defense response; immune response; carbohydrate mediated signaling; toll-like receptor 3 signaling pathway; innate immune response; protein homooligomerization; positive regulation of cell adhesion	scavenger receptor activity; galactose binding; signaling pattern recognition receptor activity; low-density lipoprotein particle binding; carbohydrate binding; metal ion binding	collagen trimer; plasma membrane; membrane; integral component of membrane; endocytic vesicle membrane; extracellular exosome	2.73263	8.9e-307	8.65e-304
ENSG00000165905	209	197	146	15	26	22	177.22	170.168	170.661	18.9506	23.8982	21.3858	94.0658	90.3227	90.5844	91.6576	10.0587	12.6848	11.3513	11.3649	8.06494	LARGE2	LARGE xylosyl- and glucuronyltransferase 2	11	45921621	45929096	protein_coding	protein glycosylation; protein O-linked glycosylation; metabolic process; protein O-linked mannosylation; muscle cell cellular homeostasis	transferase activity, transferring glycosyl groups; transferase activity; catalytic activity; glucuronosyltransferase activity; manganese ion binding; UDP-xylosyltransferase activity; xylosyltransferase activity; metal ion binding	Golgi membrane; Golgi apparatus; membrane; integral component of membrane	2.72884	5.41e-35	1.23e-33
ENSG00000072133	784	697	597	66	113	95	664.787	602.066	697.84	83.3827	103.865	92.3479	421.953	382.143	442.932	415.676	52.9246	65.9253	58.615	59.155	7.0269	RPS6KA6	ribosomal protein S6 kinase A6	X	84058346	84187907	protein_coding	protein phosphorylation; DNA damage response, signal transduction by p53 class mediator resulting in transcription of p21 class mediator; signal transduction; central nervous system development; phosphorylation; intracellular signal transduction; negative	nucleotide binding; magnesium ion binding; protein kinase activity; protein serine/threonine kinase activity; ATP binding; kinase activity; transferase activity; metal ion binding	fibrillar center; nucleus; nucleoplasm; nucleolus; cytoplasm; mitochondrion; cytosol	2.72318	6.43e-100	6.04e-98
ENSG00000162599	321	302	272	36	39	35	272.19	260.867	317.944	45.4815	35.8473	34.0229	160.679	153.994	187.688	167.454	26.8486	21.1614	20.0844	22.6981	7.37743	NFIA	nuclear factor I A	1	60865259	61462793	protein_coding	regulation of transcription, DNA-templated; transcription, DNA-templated; DNA replication; negative regulation of transcription from RNA polymerase II promoter; transcription from RNA polymerase II promoter; viral genome replication; positive regulation o	transcription factor activity, sequence-specific DNA binding; DNA binding; RNA polymerase II core promoter proximal region sequence-specific DNA binding; transcriptional activator activity, RNA polymerase II core promoter proximal region sequence-specific	cell junction; nucleoplasm; nucleus; intracellular	2.72236	1.43e-49	4.92e-48
ENSG00000137261	229	165	146	16	26	19	194.179	142.526	170.661	20.214	23.8982	18.4696	29.3277	21.5264	25.7757	25.5433	3.05301	3.60946	2.78955	3.15067	8.10725	KIAA0319	KIAA0319	6	24544104	24646155	protein_coding	neuron migration; multicellular organism development; nervous system development; membrane organization; negative regulation of dendrite development	protein binding	endosome; early endosome; plasma membrane; membrane; integral component of membrane; clathrin-coated vesicle membrane; early endosome membrane	2.71606	3.67e-32	7.51e-31
ENSG00000077616	79	71	40	4	4	5	66.9875	61.3295	46.7564	5.0535	3.67665	4.86042	39.509	36.172	27.5768	34.4192	2.98054	2.16848	2.86666	2.67189	12.882	NAALAD2	N-acetylated alpha-linked acidic dipeptidase 2	11	90131515	90192894	protein_coding	proteolysis; metabolic process; cellular amino acid biosynthetic process; neurotransmitter catabolic process	catalytic activity; carboxypeptidase activity; peptidase activity; serine-type peptidase activity; metallopeptidase activity; dipeptidyl-peptidase activity; hydrolase activity; dipeptidase activity; metal ion binding; N-formylglutamate deformylase activit	integral component of membrane; membrane; plasma membrane	2.71547	3.45e-16	3.59e-15
ENSG00000135750	536	519	386	47	78	63	454.497	448.31	451.199	59.3786	71.6947	61.2412	476.412	469.927	472.955	473.098	62.2417	75.1516	64.1942	67.1959	7.04059	KCNK1	potassium two pore domain channel subfamily K member 1	1	233614004	233672512	protein_coding	potassium ion transmembrane transport; cardiac conduction; regulation of resting membrane potential; sodium ion transmembrane transport; potassium ion transport; response to nicotine; ion transport; transport	potassium ion leak channel activity; sodium channel activity; potassium channel activity; inward rectifier potassium channel activity	recycling endosome; synapse; perikaryon; cell projection; potassium channel complex; cytoplasmic vesicle; dendrite; cell junction; apical plasma membrane; voltage-gated potassium channel complex; integral component of plasma membrane; plasma membrane; end	2.70606	2.68e-77	1.7e-75
ENSG00000110675	99	86	80	7	13	4	83.9463	74.2865	93.5128	8.84362	11.9491	3.88833	86.3645	76.4264	96.2066	86.3325	9.09838	12.2933	4.00034	8.46401	10.1999	ELMOD1	ELMO domain containing 1	11	107591091	107666779	protein_coding	positive regulation of GTPase activity; regulation of protein stability; positive regulation of protein targeting to mitochondrion	GTPase activator activity	cytosol; nucleoplasm	2.70425	1.43e-19	1.75e-18
ENSG00000227145	34	43	39	1	1	2	28.83	37.1432	45.5875	1.26337	0.919162	1.94417	7.69211	9.91015	12.1632	9.92181	0.33708	0.245241	0.518721	0.367014	27.0339	IL21-AS1	IL21 antisense RNA 1	4	122618983	122689156	antisense				2.69285	4.52e-13	3.91e-12
ENSG00000222033	23	38	27	0	0	0	19.5027	32.8243	31.5606	0	0	0	9.21241	15.5051	14.9082	13.2086	0	0	0	0	#DIV/0!	LINC01124	long intergenic non-protein coding RNA 1124	2	170712451	170714567	lincRNA				2.68691	4.47e-12	3.66e-11
ENSG00000103034	93	119	105	9	13	10	78.8586	102.792	122.736	11.3704	11.9491	9.72083	133.886	174.519	208.38	172.261	19.3045	20.2871	16.504	18.6985	9.21256	NDRG4	NDRG family member 4	16	58462846	58513628	protein_coding	heart looping; response to stress; negative regulation of platelet-derived growth factor receptor signaling pathway; positive regulation of neuron projection development; negative regulation of smooth muscle cell migration; cell growth; cell differentiati	protein binding	cytoplasm; mitochondrion; endoplasmic reticulum membrane; cytosol; basolateral plasma membrane; cell projection membrane; integral component of membrane; membrane	2.68202	1.28e-21	1.73e-20
ENSG00000115457	748	807	571	76	99	113	634.261	697.084	667.448	96.0165	90.9971	109.845	749.717	823.976	788.945	787.546	113.495	107.562	129.841	116.966	6.73314	IGFBP2	insulin like growth factor binding protein 2	2	216632828	216664436	protein_coding	response to insulin; regulation of cell growth; signal transduction; female pregnancy; aging; response to nutrient; response to mechanical stimulus; response to lithium ion; response to estradiol; response to retinoic acid; cellular response to hormone st	insulin-like growth factor binding; receptor binding; protein binding; growth factor binding; insulin-like growth factor I binding; insulin-like growth factor II binding	extracellular space; extracellular region; apical plasma membrane; cytoplasmic vesicle; extracellular exosome	2.67897	2.13e-103	2.11e-101
ENSG00000160219	77	96	66	6	5	10	65.2916	82.9245	77.1481	7.58025	4.59581	9.72083	22.7814	28.9339	26.9184	26.2112	2.64489	1.60356	3.39178	2.54674	10.2921	GAB3	GRB2 associated binding protein 3	X	154675249	154751583	protein_coding	macrophage differentiation			2.67835	2.37e-18	2.75e-17
ENSG00000064989	85	85	86	8	8	8	72.0751	73.4227	100.526	10.107	7.3533	7.77667	112.267	114.366	156.583	127.738	15.743	11.4537	12.1132	13.1033	9.74856	CALCRL	calcitonin receptor like receptor	2	187343129	187448460	protein_coding	angiogenesis; cAMP biosynthetic process; calcium ion transport; signal transduction; cell surface receptor signaling pathway; G-protein coupled receptor signaling pathway; G-protein coupled receptor signaling pathway, coupled to cyclic nucleotide second m	adrenomedullin receptor activity; signal transducer activity; transmembrane signaling receptor activity; G-protein coupled receptor activity; calcitonin receptor activity; protein binding; protein transporter activity; calcitonin gene-related peptide rece	plasma membrane; lysosome; endosome; endoplasmic reticulum; integral component of plasma membrane; membrane; integral component of membrane	2.66644	4.55e-19	5.45e-18
ENSG00000141934	1206	1385	808	116	167	183	1022.62	1196.36	944.48	146.551	153.5	177.891	984.233	1151.45	909.028	1014.9	141.05	147.738	171.214	153.334	6.6189	PLPP2	phospholipid phosphatase 2	19	281040	291504	protein_coding	protein dephosphorylation; phospholipid metabolic process; signal transduction; sphingolipid biosynthetic process; phospholipid dephosphorylation; dephosphorylation	phosphoprotein phosphatase activity; protein binding; phosphatidate phosphatase activity; hydrolase activity; sphingosine-1-phosphate phosphatase activity; lipid phosphatase activity	plasma membrane; integral component of plasma membrane; membrane; integral component of membrane	2.66536	6.95e-122	9.09e-120
ENSG00000154188	196	184	131	13	26	22	166.197	158.939	153.127	16.4239	23.8982	21.3858	109.017	104.256	100.444	104.573	10.7733	15.6761	14.0281	13.4925	7.75042	ANGPT1	angiopoietin 1	8	107249482	107498055	protein_coding	MAPK cascade; angiogenesis; in utero embryonic development; negative regulation of protein phosphorylation; sprouting angiogenesis; positive regulation of receptor internalization; negative regulation of cytokine secretion involved in immune response; neg	Ras guanyl-nucleotide exchange factor activity; receptor binding; receptor tyrosine kinase binding	extracellular region; extracellular space; intracellular; plasma membrane; microvillus; membrane raft; extracellular exosome	2.65489	1.25e-31	2.49e-30
ENSG00000164509	166	153	136	17	16	20	140.758	132.161	158.972	21.4774	14.7066	19.4417	55.1345	51.7669	62.2686	56.39	8.4126	5.76052	7.61522	7.26278	7.76425	IL31RA	interleukin 31 receptor A	5	55851379	55922853	protein_coding	MAPK cascade; immune system process; defense response; transmembrane receptor protein tyrosine kinase signaling pathway; JAK-STAT cascade; positive regulation of cell proliferation; cytokine-mediated signaling pathway; monocyte differentiation; macrophage	transcription coactivator activity; cytokine receptor activity; protein kinase binding; cytokine binding	intracellular; plasma membrane; membrane; integral component of membrane; cell junction; axon; presynaptic membrane; cell projection; synapse; external side of plasma membrane	2.65091	1.04e-28	1.89e-27
ENSG00000055732	429	410	331	42	63	52	363.767	354.157	386.909	53.0617	57.9072	50.5483	132.689	129.183	141.131	134.334	19.355	21.1225	18.4382	19.6386	6.84034	MCOLN3	mucolipin 3	1	85018082	85048499	protein_coding	transport; ion transport; locomotory behavior; auditory receptor cell differentiation; calcium ion transmembrane transport	calcium channel activity	cytoplasm; plasma membrane; membrane; integral component of membrane	2.65061	3.4e-63	1.64e-61
ENSG00000163362	117	118	92	9	18	8	99.2093	101.928	107.54	11.3704	16.5449	7.77667	140.126	143.966	151.892	145.328	16.0598	23.3685	10.984	16.8041	8.64836	C1orf106	chromosome 1 open reading frame 106	1	200891048	200915735	protein_coding				2.63885	3.16e-22	4.42e-21
ENSG00000108813	617	589	458	61	84	87	523.18	508.776	535.361	77.0658	77.2096	84.5712	401.52	390.465	410.868	400.951	59.1449	59.2553	64.905	61.1018	6.56202	DLX4	distal-less homeobox 4	17	49968970	49974959	protein_coding	negative regulation of transcription from RNA polymerase II promoter; regulation of transcription, DNA-templated; multicellular organism development	RNA polymerase II core promoter proximal region sequence-specific DNA binding; transcriptional repressor activity, RNA polymerase II core promoter proximal region sequence-specific binding; DNA binding; transcription factor activity, sequence-specific DNA	nucleus	2.62863	1.74e-85	1.28e-83
ENSG00000215910	70	67	43	4	5	5	59.356	57.8744	50.2632	5.0535	4.59581	4.86042	31.5555	30.7679	26.7215	29.6816	2.6866	2.44328	2.58395	2.57128	11.5435	C1orf167	chromosome 1 open reading frame 167	1	11761787	11789585	protein_coding				2.61859	2.4e-15	2.38e-14
ENSG00000167964	23	31	28	0	0	0	19.5027	26.7777	32.7295	0	0	0	21.6576	29.7365	36.3459	29.2467	0	0	0	0	#DIV/0!	RAB26	RAB26, member RAS oncogene family	16	2140803	2154165	protein_coding	small GTPase mediated signal transduction; transport; vesicle docking involved in exocytosis; protein secretion; protein transport; regulation of exocytosis; exocrine system development; Golgi to plasma membrane protein transport; regulated exocytosis	GTP binding; nucleotide binding; protein binding; GMP binding	intracellular; Golgi membrane; endosome; Golgi apparatus; plasma membrane; synaptic vesicle; membrane; transport vesicle membrane; secretory granule membrane; intrinsic component of plasma membrane; cytoplasmic vesicle	2.61675	1.74e-11	1.37e-10
ENSG00000128284	190	203	161	10	30	30	161.109	175.351	188.195	12.6337	27.5749	29.1625	279.703	304.428	326.727	303.619	21.9336	47.873	50.6293	40.1453	7.56301	APOL3	apolipoprotein L3	22	36140330	36166177	protein_coding	transport; lipid transport; inflammatory response; signal transduction; lipoprotein metabolic process; positive regulation of I-kappaB kinase/NF-kappaB signaling	signal transducer activity; lipid transporter activity; lipid binding	extracellular region; cytoplasm; membrane	2.61085	2.35e-31	4.63e-30
ENSG00000136542	362	341	274	26	49	58	306.955	294.555	320.281	32.8477	45.039	56.3808	460.203	441.611	480.182	460.665	49.247	67.5247	84.529	67.1002	6.86533	GALNT5	polypeptide N-acetylgalactosaminyltransferase 5	2	157257598	157314211	protein_coding	glycosaminoglycan biosynthetic process; protein glycosylation; O-glycan processing	polypeptide N-acetylgalactosaminyltransferase activity; transferase activity; transferase activity, transferring glycosyl groups; carbohydrate binding; metal ion binding	Golgi membrane; Golgi apparatus; membrane; integral component of membrane	2.6105	1.32e-50	4.68e-49
ENSG00000260947	32	25	24	0	0	0	27.1342	21.5949	28.0539	0	0	0	7.69109	6.12101	7.95177	7.25462	0	0	0	0	#DIV/0!	RP11-384P7.7		9	33697459	33700986	lincRNA				2.60731	2.06e-11	1.61e-10
ENSG00000175175	940	917	738	94	135	149	797.066	792.101	862.656	118.757	124.087	144.84	121.838	121.079	131.864	124.927	18.153	18.9677	22.1401	19.7536	6.32427	PPM1E	protein phosphatase, Mg2+/Mn2+ dependent 1E	17	58755869	58985176	protein_coding	negative regulation of protein kinase activity; protein dephosphorylation; cellular response to drug; peptidyl-threonine dephosphorylation; positive regulation of stress fiber assembly	catalytic activity; phosphoprotein phosphatase activity; protein serine/threonine phosphatase activity; protein binding; hydrolase activity; cation binding; metal ion binding	nucleus; nucleolus; cytoplasm; mitochondrion; protein complex	2.59735	3.78e-117	4.59e-115
ENSG00000165272	137	142	110	14	16	16	116.168	122.659	128.58	17.6872	14.7066	15.5533	77.1881	81.5011	85.4353	81.3748	11.7523	9.77183	10.3344	10.6195	7.66275	AQP3	aquaporin 3 (Gill blood group)	9	33441154	33447611	protein_coding	positive regulation of immune system process; renal water homeostasis; transport; water transport; excretion; glycerol transport; urea transport; response to retinoic acid; response to vitamin D; odontogenesis; regulation of keratinocyte differentiation;	transporter activity; water channel activity; glycerol channel activity	nucleus; cytoplasm; plasma membrane; cell-cell junction; membrane; integral component of membrane; basolateral plasma membrane	2.59458	2.23e-25	3.57e-24
ENSG00000174607	2178	2097	1723	243	318	334	1846.82	1811.38	2014.03	307	292.294	324.676	754.419	739.943	822.726	772.363	125.409	119.401	132.629	125.813	6.13898	UGT8	UDP glycosyltransferase 8	4	114598455	114678224	protein_coding	protein localization to paranode region of axon; lipid metabolic process; sphingolipid metabolic process; galactosylceramide biosynthetic process; glycosphingolipid metabolic process; cytoskeleton organization; central nervous system development; peripher	UDP-galactose:glucosylceramide beta-1,4-galactosyltransferase activity; glucuronosyltransferase activity; transferase activity; transferase activity, transferring glycosyl groups; transferase activity, transferring hexosyl groups; N-acylsphingosine galact	plasma membrane; membrane; integral component of membrane; intracellular membrane-bounded organelle	2.58808	8.87e-219	4.06e-216
ENSG00000135828	747	771	533	79	117	101	633.413	665.987	623.029	99.8066	107.542	98.1804	152.924	160.789	150.418	154.71	24.0962	25.9638	23.7036	24.5879	6.29213	RNASEL	ribonuclease L	1	182573634	182589256	protein_coding	rRNA processing; mRNA processing; protein phosphorylation; regulation of mRNA stability; negative regulation of viral genome replication; fat cell differentiation; positive regulation of transcription from RNA polymerase II promoter; defense response to v	nucleotide binding; RNA binding; nuclease activity; endonuclease activity; endoribonuclease activity; ribonuclease activity; protein kinase activity; protein binding; ATP binding; hydrolase activity; rRNA binding; ribonucleoprotein complex binding; metal	cytoplasm; mitochondrion; mitochondrial matrix; cytosol; nuclear matrix	2.5853	2.39e-99	2.24e-97
ENSG00000112559	32	44	25	0	2	1	27.1342	38.007	29.2228	0	1.83832	0.972083	38.5977	54.0641	41.5687	44.7435	0	2.61497	1.38276	1.33258	33.5766	MDFI	MyoD family inhibitor	6	41636882	41654246	protein_coding	negative regulation of transcription from RNA polymerase II promoter; multicellular organism development; embryo development; dorsal/ventral axis specification; cell differentiation; negative regulation of Wnt signaling pathway; cytoplasmic sequestering o	protein binding; transcription factor binding; identical protein binding	nucleus; cytoplasm	2.58047	1.01e-11	8.03e-11
ENSG00000115361	170	150	131	10	29	17	144.15	129.569	153.127	12.6337	26.6557	16.5254	137.811	123.871	146.393	136.025	12.0782	25.4835	15.7987	17.7868	7.64755	ACADL	acyl-CoA dehydrogenase, long chain	2	210187939	210225491	protein_coding	temperature homeostasis; lipid metabolic process; fatty acid metabolic process; fatty acid beta-oxidation; metabolic process; carnitine metabolic process, CoA-linked; fatty acid beta-oxidation using acyl-CoA dehydrogenase; carnitine catabolic process; lon	fatty-acyl-CoA binding; acyl-CoA dehydrogenase activity; long-chain-acyl-CoA dehydrogenase activity; palmitoyl-CoA oxidase activity; oxidoreductase activity; oxidoreductase activity, acting on the CH-CH group of donors; flavin adenine dinucleotide binding	mitochondrion; mitochondrial matrix; mitochondrial membrane	2.57996	1.18e-26	1.96e-25
ENSG00000106069	100	92	55	8	6	10	84.7942	79.4693	64.2901	10.107	5.51497	9.72083	136.216	127.661	103.277	122.385	16.2361	8.8594	15.6158	13.5704	9.01848	CHN2	chimerin 2	7	29122274	29514328	protein_coding	signal transduction; positive regulation of signal transduction; intracellular signal transduction; regulation of GTPase activity; positive regulation of GTPase activity; regulation of small GTPase mediated signal transduction	SH3/SH2 adaptor activity; GTPase activator activity; protein binding; metal ion binding	cytoplasm; cytosol; membrane; intracellular	2.5799	1.05e-17	1.18e-16
ENSG00000134326	67	80	51	6	9	2	56.8121	69.1037	59.6144	7.58025	8.27246	1.94417	46.4151	56.4573	48.7046	50.5257	6.19301	6.75855	1.58837	4.84664	10.4249	CMPK2	cytidine/uridine monophosphate kinase 2	2	6840570	6866635	protein_coding	nucleoside diphosphate phosphorylation; pyrimidine nucleotide biosynthetic process; dUDP biosynthetic process; dTDP biosynthetic process; dTTP biosynthetic process; nucleoside triphosphate biosynthetic process; phosphorylation; cellular response to lipopo	nucleotide binding; cytidylate kinase activity; nucleoside diphosphate kinase activity; thymidylate kinase activity; ATP binding; uridylate kinase activity; kinase activity; transferase activity; UMP kinase activity	mitochondrion	2.57781	1.83e-15	1.83e-14
ENSG00000182218	277	250	225	28	35	39	234.88	215.949	263.005	35.3745	32.1707	37.9112	48.7758	44.8446	54.6163	49.4122	7.34596	6.68065	7.87275	7.29979	6.769	HHIPL1	HHIP like 1	14	99645110	99680569	protein_coding	oxidation-reduction process; receptor-mediated endocytosis; carbohydrate metabolic process	quinone binding; oxidoreductase activity, acting on the CH-OH group of donors, quinone or similar compound as acceptor; scavenger receptor activity; catalytic activity	membrane; extracellular region	2.57766	2.9e-41	8.1e-40
ENSG00000185477	74	61	68	8	4	6	62.7477	52.6916	79.4859	10.107	3.67665	5.8325	6.12054	5.13964	7.75321	6.3378	0.985856	0.358628	0.568913	0.637799	9.93698	GPRIN3	GPRIN family member 3	4	89236386	89308010	protein_coding				2.57095	1.23e-15	1.24e-14
ENSG00000117114	2772	2589	2072	307	412	408	2350.5	2236.37	2421.98	387.856	378.695	396.61	484.788	461.25	499.532	481.857	79.995	78.1056	81.8006	79.9671	6.02569	ADGRL2	adhesion G protein-coupled receptor L2	1	81306160	81992436	protein_coding	G-protein coupled receptor signaling pathway; cell surface receptor signaling pathway; signal transduction	carbohydrate binding; G-protein coupled receptor activity; transmembrane signaling receptor activity; signal transducer activity; latrotoxin receptor activity	integral component of membrane; membrane	2.56783	3.32e-269	2.01e-266
ENSG00000163898	327	305	211	27	42	47	277.277	263.458	246.64	34.1111	38.6048	45.6879	498.7	473.845	443.597	472.047	61.3509	69.4331	82.1725	70.9855	6.64991	LIPH	lipase H	3	185506262	185552613	protein_coding	lipid metabolic process; lipid catabolic process; lipid digestion	phospholipase activity; heparin binding; hydrolase activity; carboxylic ester hydrolase activity	extracellular region; extracellular space; plasma membrane; membrane	2.56639	3.33e-45	1.04e-43
ENSG00000196104	150	168	116	16	18	20	127.191	145.118	135.594	20.214	16.5449	19.4417	77.367	88.2712	82.4779	82.7053	12.2956	10.0638	11.8258	11.3951	7.25798	SPOCK3	SPARC/osteonectin, cwcv and kazal like domains proteoglycan 3	4	166733384	167234796	protein_coding	signal transduction; negative regulation of peptidase activity; negative regulation of endopeptidase activity; peptide cross-linking via chondroitin 4-sulfate glycosaminoglycan; negative regulation of cell motility	enzyme inhibitor activity; calcium ion binding; glycosaminoglycan binding; metalloendopeptidase inhibitor activity; peptidase inhibitor activity	extracellular region; proteinaceous extracellular matrix	2.56085	6.42e-27	1.08e-25
ENSG00000129244	390	397	275	47	54	49	330.698	342.927	321.45	59.3786	49.6348	47.6321	570.168	591.254	554.225	571.882	102.377	85.5772	82.1243	90.0261	6.3524	ATP1B2	ATPase Na+/K+ transporting subunit beta 2	17	7646627	7657768	protein_coding	sodium ion transport; potassium ion transport; ion transport; transport; cellular sodium ion homeostasis; cell adhesion; potassium ion import; establishment or maintenance of transmembrane electrochemical gradient; cellular potassium ion homeostasis; posi	sodium:potassium-exchanging ATPase activity; ATPase activator activity; protein binding; ATPase binding	membrane; sodium:potassium-exchanging ATPase complex; cytoplasm; plasma membrane; integral component of membrane; apical plasma membrane	2.55761	1.16e-55	4.71e-54
ENSG00000102524	39	45	23	1	1	2	33.0698	38.8708	26.8849	1.26337	0.919162	1.94417	57.8143	67.956	47.0016	57.5906	2.2087	1.60693	3.39889	2.40484	23.9478	TNFSF13B	tumor necrosis factor superfamily member 13b	13	108251240	108308484	protein_coding	regulation of immune response; immunoglobulin secretion; positive regulation of T cell proliferation; B cell costimulation; T cell costimulation; positive regulation of B cell proliferation; immune response; positive regulation of germinal center formatio	tumor necrosis factor receptor binding; receptor binding; cytokine activity; protein binding	integral component of membrane; membrane; extracellular region; extracellular space; cytoplasm; plasma membrane; perinuclear region of cytoplasm	2.55606	9.55e-12	7.62e-11
ENSG00000205212	40	23	24	1	0	0	33.9177	19.8673	28.0539	1.26337	0	0	45.1634	26.4545	37.3553	36.3244	1.68226	0	0	0.560752	64.778	CCDC144NL	coiled-coil domain containing 144 family, N-terminal like	17	20836447	20896140	protein_coding				2.5543	3.99e-11	3.05e-10
ENSG00000123405	57	84	46	2	6	8	48.3327	72.5589	53.7699	2.52675	5.51497	7.77667	29.1512	43.7629	32.4306	35.1149	1.52397	3.32628	4.69039	3.18022	11.0417	NFE2	nuclear factor, erythroid 2	12	54292111	54301121	protein_coding	regulation of transcription, DNA-templated; transcription, DNA-templated; nucleosome disassembly; regulation of transcription from RNA polymerase II promoter; multicellular organism development; blood coagulation; hemostasis; blood circulation; positive r	sequence-specific DNA binding; transcription factor activity, sequence-specific DNA binding; DNA binding; transcription regulatory region sequence-specific DNA binding; transcription coactivator activity; protein binding; protein N-terminus binding; WW do	nucleus; nucleoplasm; cytoplasm; PML body	2.54692	1.33e-14	1.26e-13
ENSG00000233532	52	44	30	3	3	1	44.093	38.007	35.0673	3.79012	2.75749	0.972083	69.878	60.233	55.5742	61.8951	6.00654	4.37003	1.54054	3.97237	15.5814	LINC00460	long intergenic non-protein coding RNA 460	13	106376563	106378217	lincRNA				2.54613	2.05e-12	1.7e-11
ENSG00000146530	229	208	182	17	28	39	194.179	179.67	212.742	21.4774	25.7365	37.9112	41.3102	38.2235	45.2594	41.5977	4.56917	5.47528	8.06537	6.0366	6.89091	VWDE	von Willebrand factor D and EGF domains	7	12330885	12403941	protein_coding		calcium ion binding	extracellular region	2.54272	1.32e-33	2.86e-32
ENSG00000183773	164	147	103	18	14	19	139.063	126.978	120.398	22.7407	12.8683	18.4696	199.373	182.047	172.613	184.678	32.6032	18.4491	26.4797	25.844	7.14587	AIFM3	apoptosis inducing factor, mitochondria associated 3	22	20965108	20981360	protein_coding	apoptotic process; cell redox homeostasis; oxidation-reduction process; execution phase of apoptosis	oxidoreductase activity; metal ion binding; flavin adenine dinucleotide binding; iron-sulfur cluster binding; 2 iron, 2 sulfur cluster binding	mitochondrion; mitochondrial inner membrane; endoplasmic reticulum; cytosol	2.53792	4.39e-25	6.94e-24
ENSG00000111331	8626	9404	6880	1083	1431	1406	7314.35	8123.14	8042.1	1368.23	1315.32	1366.75	7329.01	8139.42	8058.22	7842.22	1370.98	1317.96	1369.49	1352.81	5.79699	OAS3	2'-5'-oligoadenylate synthetase 3	12	112938352	112973249	protein_coding	immune system process; nucleobase-containing compound metabolic process; immune response; response to virus; negative regulation of viral genome replication; innate immune response; defense response to virus; interferon-gamma-mediated signaling pathway; t	nucleotide binding; 2'-5'-oligoadenylate synthetase activity; RNA binding; double-stranded RNA binding; protein binding; ATP binding; transferase activity; nucleotidyltransferase activity; metal ion binding	extracellular space; nucleus; nucleoplasm; cytoplasm; cytosol; plasma membrane; intracellular membrane-bounded organelle	2.52266	0	0
ENSG00000129422	255	239	204	28	32	38	216.225	206.447	238.458	35.3745	29.4132	36.9392	372.161	355.331	410.426	379.306	60.8855	50.6251	63.5786	58.3631	6.49907	MTUS1	microtubule associated tumor suppressor 1	8	17643795	17800917	protein_coding			extracellular space; nucleus; nucleolus; cytoplasm; mitochondrion; Golgi apparatus; microtubule organizing center; spindle; cytoskeleton; microtubule; plasma membrane; microtubule cytoskeleton; membrane	2.52054	2.72e-38	6.87e-37
ENSG00000146250	106	90	42	4	12	7	89.8819	77.7417	49.0942	5.0535	11.0299	6.80458	36.8368	31.8613	20.1206	29.6063	2.07111	4.52047	2.78876	3.12678	9.46861	PRSS35	protease, serine 35	6	83512538	83525704	protein_coding			extracellular region; mitochondrion	2.51967	1.11e-15	1.12e-14
ENSG00000164199	175	134	150	18	28	13	148.39	115.749	175.337	22.7407	25.7365	12.6371	101.221	78.9555	119.602	99.9262	15.5121	17.5556	8.62011	13.8959	7.19103	ADGRV1	adhesion G protein-coupled receptor V1	5	90529344	91164437	protein_coding	cell communication; signal transduction; cell surface receptor signaling pathway; G-protein coupled receptor signaling pathway; nervous system development; visual perception; sensory perception of sound; single organismal cell-cell adhesion; photoreceptor	signal transducer activity; transmembrane signaling receptor activity; G-protein coupled receptor activity; calcium ion binding; protein binding	cytoplasm; plasma membrane; cell surface; membrane; integral component of membrane; stereocilium; receptor complex; synapse; extracellular exosome	2.51857	1.35e-24	2.1e-23
ENSG00000249815	25	27	23	0	0	0	21.1986	23.3225	26.8849	0	0	0	36.3612	40.0043	46.1148	40.8268	0	0	0	0	#DIV/0!	RP11-269F21.3		4	111826881	112072698	lincRNA				2.51763	1.09e-10	8.04e-10
ENSG00000175084	91	111	72	8	12	11	77.1628	95.8814	84.1616	10.107	11.0299	10.6929	105.27	130.807	114.818	116.965	13.7885	15.0477	14.5879	14.4747	8.08064	DES	desmin	2	219418377	219426739	protein_coding	muscle contraction; cytoskeleton organization; regulation of heart contraction; muscle filament sliding; intermediate filament organization	structural molecule activity; structural constituent of cytoskeleton; protein binding; cytoskeletal protein binding; identical protein binding	cytoplasm; cytosol; cytoskeleton; intermediate filament; plasma membrane; cell-cell junction; fascia adherens; intercalated disc; membrane; Z disc; neuromuscular junction; sarcolemma; contractile fiber; intermediate filament cytoskeleton; extracellular ex	2.5139	8.2e-19	9.7e-18
ENSG00000183486	585	708	507	67	112	97	496.046	611.568	592.638	84.6461	102.946	94.2921	599.814	739.502	716.611	685.309	102.353	124.481	114.017	113.617	6.03173	MX2	MX dynamin like GTPase 2	21	41361943	41409390	protein_coding	mitochondrial fission; immune system process; dynamin family protein polymerization involved in mitochondrial fission; transport; defense response; response to virus; protein transport; response to interferon-alpha; innate immune response; regulation of n	nucleotide binding; GTPase activity; protein binding; GTP binding; microtubule binding	nucleus; nuclear pore; cytoplasm; cytosol; mitochondrial membrane	2.50229	5.22e-76	3.22e-74
ENSG00000134215	27	27	20	0	0	0	22.8944	23.3225	23.3782	0	0	0	17.7065	18.0375	18.0806	17.9415	0	0	0	0	#DIV/0!	VAV3	vav guanine nucleotide exchange factor 3	1	107571160	107965144	protein_coding	angiogenesis; vesicle fusion; cellular response to DNA damage stimulus; integrin-mediated signaling pathway; small GTPase mediated signal transduction; regulation of cell size; positive regulation of signal transduction; cell migration; cell projection as	SH3/SH2 adaptor activity; guanyl-nucleotide exchange factor activity; Rho guanyl-nucleotide exchange factor activity; GTPase activator activity; epidermal growth factor receptor binding; protein binding; Rac guanyl-nucleotide exchange factor activity; met	cytoplasm; cytosol; plasma membrane; extracellular exosome; intracellular	2.49465	1.64e-10	1.2e-09
ENSG00000175471	91	83	65	7	7	12	77.1628	71.6951	75.9792	8.84362	6.43414	11.665	42.2116	39.2205	41.5641	40.9987	4.83787	3.51977	6.38129	4.91298	8.34499	MCTP1	multiple C2 and transmembrane domain containing 1	5	94703741	95284575	protein_coding	calcium-mediated signaling	calcium ion binding	endoplasmic reticulum; membrane; integral component of membrane	2.49458	4.37e-17	4.75e-16
ENSG00000111319	63	76	55	3	7	9	53.4204	65.6485	64.2901	3.79012	6.43414	8.74875	92.905	114.171	111.809	106.295	6.59152	11.1898	15.2152	10.9988	9.6642	SCNN1A	sodium channel epithelial 1 alpha subunit	12	6346843	6377730	protein_coding	transport; ion transport; sodium ion transport; ion transmembrane transport; sodium ion transmembrane transport; multicellular organismal water homeostasis; response to stimulus; sensory perception of taste; sodium ion homeostasis	ligand-gated sodium channel activity; sodium channel activity; protein binding; WW domain binding	plasma membrane; integral component of plasma membrane; cilium; membrane; integral component of membrane; apical plasma membrane; motile cilium; sodium channel complex; cell projection; ciliary membrane; extracellular exosome	2.4941	5.84e-15	5.63e-14
ENSG00000117477	97	87	57	7	12	7	82.2504	75.1503	66.6279	8.84362	11.0299	6.80458	49.7884	45.4905	40.3317	45.2035	5.35328	6.67672	4.119	5.383	8.39745	CCDC181	coiled-coil domain containing 181	1	169394870	169460669	protein_coding				2.49353	5.72e-17	6.17e-16
ENSG00000104413	283	220	161	23	34	36	239.968	190.035	188.195	29.0576	31.2515	34.995	112.187	88.843	87.9825	96.3375	13.5847	14.6103	16.3604	14.8518	6.48658	ESRP1	epithelial splicing regulatory protein 1	8	94641074	94707466	protein_coding	mRNA processing; RNA splicing; fibroblast growth factor receptor signaling pathway; regulation of RNA splicing	nucleotide binding; nucleic acid binding; RNA binding; mRNA binding; protein binding	nucleus; nucleoplasm; nuclear body	2.49282	2.48e-34	5.5e-33
ENSG00000160808	154	135	105	19	20	11	130.583	116.613	122.736	24.0041	18.3832	10.6929	141.324	126.204	132.831	133.453	25.9785	19.8953	11.5724	19.1487	6.96928	MYL3	myosin light chain 3	3	46857872	46882169	protein_coding	cardiac muscle contraction; skeletal muscle tissue development; regulation of the force of heart contraction; regulation of striated muscle contraction; muscle filament sliding; positive regulation of ATPase activity; ventricular cardiac muscle tissue mor	calcium ion binding; motor activity; actin monomer binding; structural constituent of muscle; myosin II heavy chain binding	myosin complex; cytosol; muscle myosin complex; sarcomere; A band; I band	2.49048	2.37e-23	3.48e-22
ENSG00000002746	88	79	54	9	3	10	74.6189	68.2399	63.1212	11.3704	2.75749	9.72083	122.527	112.052	103.647	112.742	18.6706	4.52789	15.962	13.0535	8.63695	HECW1	HECT, C2 and WW domain containing E3 ubiquitin protein ligase 1	7	43112599	43566001	protein_coding	protein ubiquitination; negative regulation of canonical Wnt signaling pathway	ubiquitin-protein transferase activity; transferase activity; ubiquitin protein ligase activity	cytoplasm; cytosol	2.48983	1.3e-15	1.31e-14
ENSG00000156959	26	21	27	0	0	0	22.0465	18.1397	31.5606	0	0	0	45.6449	37.5564	65.3428	49.5147	0	0	0	0	#DIV/0!	LHFPL4	lipoma HMGIC fusion partner-like 4	3	9498361	9553802	protein_coding			membrane; integral component of membrane	2.48891	1.84e-10	1.34e-09
ENSG00000162639	519	545	382	55	87	80	440.082	470.769	446.524	69.4856	79.9671	77.7667	299.376	320.251	303.758	307.795	47.2691	54.3994	52.9025	51.5237	5.97385	HENMT1	HEN1 methyltransferase homolog 1	1	108648290	108661526	protein_coding	RNA methylation; gene silencing by RNA; methylation; piRNA metabolic process	RNA methyltransferase activity; O-methyltransferase activity; RNA binding; protein binding; methyltransferase activity; transferase activity; metal ion binding	cytoplasm; P granule	2.48591	1.76e-70	9.81e-69
ENSG00000135324	152	145	118	17	18	20	128.887	125.25	137.931	21.4774	16.5449	19.4417	59.864	58.1749	64.0648	60.7012	9.97555	7.68459	9.03004	8.89673	6.82287	MRAP2	melanocortin 2 receptor accessory protein 2	6	84033756	84090881	protein_coding	energy reserve metabolic process; feeding behavior; positive regulation of cAMP biosynthetic process; protein localization to cell surface; energy homeostasis	protein binding; corticotropin hormone receptor binding; type 3 melanocortin receptor binding; type 4 melanocortin receptor binding; type 5 melanocortin receptor binding; identical protein binding; type 1 melanocortin receptor binding	endoplasmic reticulum; endoplasmic reticulum membrane; plasma membrane; membrane; integral component of membrane	2.48193	2.8e-25	4.47e-24
ENSG00000115468	412	397	289	48	53	64	349.352	342.927	337.815	60.642	48.7156	62.2133	234.465	230.152	226.722	230.446	40.6993	32.695	41.7539	38.3828	6.0039	EFHD1	EF-hand domain family member D1	2	232606057	232682781	protein_coding	neuron projection development	calcium ion binding; metal ion binding	mitochondrion; mitochondrial inner membrane; membrane; extracellular exosome	2.48149	3.78e-55	1.5e-53
ENSG00000185112	341	326	295	43	49	52	289.148	281.598	344.829	54.3251	45.039	50.5483	115.938	112.91	138.263	122.37	21.7823	18.0589	20.268	20.0364	6.1074	FAM43A	family with sequence similarity 43 member A	3	194686544	194689037	protein_coding				2.48104	1.93e-47	6.38e-46
ENSG00000102755	54	83	57	4	8	7	45.7889	71.6951	66.6279	5.0535	7.3533	6.80458	23.7617	37.2056	34.576	31.8478	2.62247	3.81593	3.53118	3.32319	9.58348	FLT1	fms related tyrosine kinase 1	13	28300344	28495145	protein_coding	vascular endothelial growth factor receptor signaling pathway; vascular endothelial growth factor signaling pathway; peptidyl-tyrosine phosphorylation; phosphorylation; transmembrane receptor protein tyrosine kinase signaling pathway; protein phosphorylat	transferase activity; kinase activity; ATP binding; vascular endothelial growth factor-activated receptor activity; transmembrane receptor protein tyrosine kinase activity; protein tyrosine kinase activity; protein kinase activity; nucleotide binding; pro	integral component of membrane; membrane; actin cytoskeleton; integral component of plasma membrane; plasma membrane; extracellular region; extracellular space; cytoplasm; endosome; focal adhesion; receptor complex	2.47698	1.51e-14	1.42e-13
ENSG00000117266	1224	1236	910	147	207	186	1037.88	1067.65	1063.71	185.716	190.267	180.807	1307.16	1344.65	1339.68	1330.5	233.899	239.631	227.717	233.749	5.69199	CDK18	cyclin dependent kinase 18	1	205504595	205532793	protein_coding	phosphorylation; protein phosphorylation	kinase activity; ATP binding; protein serine/threonine kinase activity; protein kinase activity; nucleotide binding; protein binding; transferase activity	nucleus; cytoplasm	2.47006	3.7e-146	7.15e-144
ENSG00000183690	109	120	70	6	13	17	92.4257	103.656	81.8237	7.58025	11.9491	16.5254	46.8215	52.5104	41.4507	46.9276	3.84004	6.05325	8.37154	6.08828	7.70786	EFHC2	EF-hand domain containing 2	X	44147882	44343672	protein_coding		calcium ion binding; protein binding		2.46792	6.39e-19	7.6e-18
ENSG00000123364	26	42	47	2	1	3	22.0465	36.2794	54.9388	2.52675	0.919162	2.91625	9.09885	14.9729	22.6739	15.5819	1.04282	0.379349	1.20357	0.875246	17.8029	HOXC13	homeobox C13	12	53938765	53946544	protein_coding	hair follicle development; transcription, DNA-templated; regulation of transcription, DNA-templated; transcription from RNA polymerase II promoter; multicellular organism development; anatomical structure morphogenesis; anterior/posterior pattern specific	transcriptional activator activity, RNA polymerase II core promoter proximal region sequence-specific binding; DNA binding; chromatin binding; protein binding; sequence-specific DNA binding	nucleus	2.46489	3.55e-11	2.73e-10
ENSG00000133106	1088	1207	802	120	191	185	922.561	1042.6	937.466	151.605	175.56	179.835	1334.15	1507.74	1355.7	1399.19	219.241	253.883	260.066	244.396	5.7251	EPSTI1	epithelial stromal interaction 1	13	42886388	42992271	protein_coding				2.46427	8.62e-122	1.12e-119
ENSG00000269887	27	23	22	0	0	0	22.8944	19.8673	25.716	0	0	0	32.0202	27.7865	35.9665	31.9244	0	0	0	0	#DIV/0!	RP11-477H21.2		1	164680085	164680799	sense_intronic				2.46417	2.82e-10	2.03e-09
ENSG00000011465	5323	5171	4034	579	913	908	4513.6	4466.69	4715.38	731.494	839.195	882.652	6006.12	5943.7	6274.63	6074.82	973.378	1116.69	1174.52	1088.2	5.58246	DCN	decorin	12	91140484	91183123	protein_coding	kidney development; placenta development; negative regulation of protein kinase activity; skeletal muscle tissue development; aging; response to mechanical stimulus; animal organ morphogenesis; positive regulation of autophagy; negative regulation of endo	RNA binding; protein kinase inhibitor activity; protein binding; collagen binding; glycosaminoglycan binding; protein N-terminus binding; extracellular matrix binding	extracellular matrix; extracellular region; proteinaceous extracellular matrix; collagen type VI trimer; extracellular space; cytoplasm; Golgi lumen; lysosomal lumen	2.45862	0	0
ENSG00000058335	378	383	279	40	50	69	320.522	330.834	326.126	50.535	45.9581	67.0737	210.731	217.511	214.416	214.219	33.2248	30.2157	44.0985	35.8463	5.97604	RASGRF1	Ras protein specific guanine nucleotide releasing factor 1	15	78959947	79090773	protein_coding	MAPK cascade; signal transduction; small GTPase mediated signal transduction; long-term memory; neuron projection development; regulation of Rac protein signal transduction; regulation of Rho protein signal transduction; intracellular signal transduction;	guanyl-nucleotide exchange factor activity; Ras guanyl-nucleotide exchange factor activity; Rho guanyl-nucleotide exchange factor activity; glutamate receptor binding	cytosol; plasma membrane; growth cone; neuron projection	2.45586	1.86e-50	6.6e-49
ENSG00000225783	304	227	154	31	38	28	257.774	196.082	180.012	39.1646	34.9282	27.2183	433.964	330.104	303.051	355.706	65.9337	58.8016	45.8221	56.8525	6.25665	MIAT	myocardial infarction associated transcript (non-protein coding)	22	26646428	26676475	lincRNA				2.45387	4.09e-32	8.34e-31
ENSG00000172346	39	30	22	1	1	1	33.0698	25.9139	25.716	1.26337	0.919162	0.972083	18.9078	14.8164	14.7033	16.1425	0.722341	0.525536	0.555794	0.601224	26.8494	CSDC2	cold shock domain containing C2	22	41560763	41577741	protein_coding	regulation of transcription, DNA-templated; mRNA processing; regulation of mRNA stability	nucleic acid binding; DNA binding; RNA binding; mRNA 3'-UTR binding; protein binding; transcription factor binding	nucleus; cytoplasm	2.44842	1.36e-10	1e-09
ENSG00000132329	106	95	62	8	11	12	89.8819	82.0607	72.4724	10.107	10.1108	11.665	112.988	103.156	91.103	102.416	12.7052	12.71	14.6637	13.3596	7.66605	RAMP1	receptor activity modifying protein 1	2	237858893	237912114	protein_coding	regulation of G-protein coupled receptor protein signaling pathway; intracellular protein transport; angiogenesis; transport; calcium ion transport; G-protein coupled receptor signaling pathway; protein transport; positive regulation of cAMP biosynthetic	protein transporter activity; receptor activity; calcitonin receptor activity; protein binding; coreceptor activity; calcitonin receptor binding	integral component of membrane; membrane; intracellular; plasma membrane; extracellular space; integral component of plasma membrane; cell surface; receptor complex	2.44657	1.2e-17	1.35e-16
ENSG00000253414	46	37	22	0	3	2	39.0054	31.9605	25.716	0	2.75749	1.94417	76.4811	62.6676	50.4236	63.1907	0	5.40684	3.81209	3.07298	20.5634	RP11-150O12.6		8	37516410	37517021	sense_intronic				2.44221	7.35e-11	5.5e-10
ENSG00000100505	49	45	34	4	4	1	41.5492	38.8708	39.743	5.0535	3.67665	0.972083	21.0269	19.6715	20.1128	20.2704	2.55744	1.86065	0.491945	1.63668	12.3851	TRIM9	tripartite motif containing 9	14	50975262	51096061	protein_coding	synaptic vesicle exocytosis; protein ubiquitination; negative regulation of SNARE complex assembly; proteasome-mediated ubiquitin-dependent protein catabolic process; negative regulation of calcium ion-dependent exocytosis	SNARE binding; ubiquitin-protein transferase activity; protein binding; zinc ion binding; transferase activity; protein homodimerization activity; metal ion binding	intracellular; cytoplasm; cytosol; cytoskeleton; synaptic vesicle; cell junction; dendrite; cytoplasmic vesicle; cell projection; synapse	2.4402	7.91e-12	6.35e-11
ENSG00000078081	407	397	308	40	60	74	345.113	342.927	360.024	50.535	55.1497	71.9342	413.308	410.691	431.167	418.389	60.5209	66.0476	86.1487	70.9057	5.90063	LAMP3	lysosomal associated membrane protein 3	3	183122213	183163839	protein_coding	adaptive immune response; immune system process; regulation of autophagy; positive regulation of gene expression; response to interferon-alpha; negative regulation of cysteine-type endopeptidase activity involved in apoptotic process; negative regulation		nucleus; lysosome; lysosomal membrane; early endosome; plasma membrane; membrane; integral component of membrane; cytoplasmic vesicle membrane; cytoplasmic vesicle; vesicle; intracellular membrane-bounded organelle; perinuclear region of cytoplasm; alveol	2.43947	2.23e-53	8.51e-52
ENSG00000105289	62	59	48	6	4	6	52.5724	50.964	56.1077	7.58025	3.67665	5.8325	61.4164	59.5374	65.5464	62.1667	8.85543	4.29515	6.81367	6.65475	9.34171	TJP3	tight junction protein 3	19	3708109	3750813	protein_coding		protein binding	nucleus; plasma membrane; bicellular tight junction; membrane; cell junction	2.43735	1.32e-13	1.17e-12
ENSG00000175318	204	163	115	16	22	29	172.98	140.799	134.425	20.214	20.2216	28.1904	291.213	237.035	226.304	251.517	34.0303	34.0431	47.4586	38.5107	6.53111	GRAMD2	GRAM domain containing 2	15	72159807	72197785	protein_coding			membrane; integral component of membrane	2.43711	4.35e-26	7.14e-25
ENSG00000144229	39	30	22	1	0	2	33.0698	25.9139	25.716	1.26337	0	1.94417	10.3198	8.08672	8.02497	8.81049	0.39425	0	0.606699	0.33365	26.4064	THSD7B	thrombospondin type 1 domain containing 7B	2	136765545	137677717	protein_coding			integral component of membrane; membrane	2.43534	1.78e-10	1.3e-09
ENSG00000109625	82	52	49	3	8	7	69.5313	44.9174	57.2766	3.79012	7.3533	6.80458	76.7453	49.5777	63.2192	63.1808	4.18336	8.11622	7.51058	6.60339	9.56793	CPZ	carboxypeptidase Z	4	8592660	8619759	protein_coding	proteolysis; peptide metabolic process; Wnt signaling pathway; protein processing	carboxypeptidase activity; metallocarboxypeptidase activity; peptidase activity; metallopeptidase activity; zinc ion binding; hydrolase activity; metal ion binding	extracellular region; proteinaceous extracellular matrix; extracellular space; extracellular exosome	2.43443	9.85e-14	8.85e-13
ENSG00000130224	1354	1117	855	124	193	225	1148.11	964.861	999.418	156.658	177.398	218.719	234.381	196.971	204.025	211.792	31.9809	36.2148	44.6501	37.6153	5.63048	LRCH2	leucine rich repeats and calponin homology domain containing 2	X	115110616	115234072	protein_coding	signal transduction		plasma membrane	2.4341	1.59e-105	1.66e-103
ENSG00000134321	42	60	43	3	3	6	35.6136	51.8278	50.2632	3.79012	2.75749	5.8325	60.9822	88.7462	86.067	78.5985	6.48994	4.72172	9.98716	7.06627	11.123	RSAD2	radical S-adenosyl methionine domain containing 2	2	6865806	6898239	protein_coding	immune system process; response to virus; viral process; positive regulation of toll-like receptor 7 signaling pathway; positive regulation of toll-like receptor 9 signaling pathway; CD4-positive, alpha-beta T cell activation; CD4-positive, alpha-beta T c	iron-sulfur cluster binding; catalytic activity; protein binding; protein self-association; metal ion binding; 4 iron, 4 sulfur cluster binding	fibrillar center; mitochondrion; mitochondrial outer membrane; mitochondrial inner membrane; endoplasmic reticulum; endoplasmic reticulum membrane; Golgi apparatus; lipid particle; membrane	2.43089	2.38e-12	1.98e-11
ENSG00000123096	812	823	642	102	128	142	688.529	710.904	750.441	128.864	117.653	138.036	1188.14	1226.75	1294.98	1236.63	222.371	203.025	238.198	221.198	5.59058	SSPN	sarcospan	12	26121991	26299290	protein_coding	muscle contraction; cell adhesion		integral component of membrane; membrane; dystrophin-associated glycoprotein complex; integral component of plasma membrane; plasma membrane; cell junction; transport vesicle; sarcolemma; synapse; postsynaptic membrane	2.42837	4.67e-99	4.33e-97
ENSG00000132688	22	37	31	1	1	1	18.6547	31.9605	36.2362	1.26337	0.919162	0.972083	3.35638	5.75035	6.51965	5.20879	0.227307	0.165376	0.174898	0.189194	27.5315	NES	nestin	1	156668763	156677397	protein_coding	G2/M transition of mitotic cell cycle; multicellular organism development; nervous system development; central nervous system development; brain development; positive regulation of intermediate filament depolymerization; embryonic camera-type eye developm	structural molecule activity; intermediate filament binding	cytoplasm; intermediate filament; extracellular matrix; intermediate filament cytoskeleton	2.42731	2.23e-10	1.62e-09
ENSG00000156427	93	94	67	12	11	7	78.8586	81.1969	78.317	15.1605	10.1108	6.80458	39.7073	40.8846	39.4345	40.0088	7.63368	5.09103	3.42628	5.38366	7.43152	FGF18	fibroblast growth factor 18	5	171419656	171457623	protein_coding	MAPK cascade; ossification; angiogenesis; intramembranous ossification; endochondral ossification; chondrocyte development; signal transduction; cell-cell signaling; positive regulation of cell proliferation; fibroblast growth factor receptor signaling pa	protein tyrosine kinase activity; Ras guanyl-nucleotide exchange factor activity; fibroblast growth factor receptor binding; type 1 fibroblast growth factor receptor binding; type 2 fibroblast growth factor receptor binding; growth factor activity; 1-phos	extracellular region; extracellular space; nucleolus	2.42452	5.1e-17	5.52e-16
ENSG00000173227	141	165	112	19	20	19	119.56	142.526	130.918	24.0041	18.3832	18.4696	71.9807	85.8076	78.8188	78.869	14.4516	11.0676	11.1196	12.2129	6.45784	SYT12	synaptotagmin 12	11	67006778	67050863	protein_coding	vesicle fusion; regulation of calcium ion-dependent exocytosis; regulation of neurotransmitter secretion; calcium ion-regulated exocytosis of neurotransmitter; spontaneous exocytosis of neurotransmitter; long-term synaptic potentiation	calcium ion binding; calcium-dependent phospholipid binding; syntaxin binding; clathrin binding	plasma membrane; membrane; integral component of membrane; cell junction; synaptic vesicle membrane; cytoplasmic vesicle; synapse	2.41947	2.93e-24	4.47e-23
ENSG00000250241	107	100	94	12	15	12	90.7298	86.3796	109.878	15.1605	13.7874	11.665	160.869	153.155	194.818	169.614	26.8803	24.4458	20.6826	24.0029	7.0664	RP11-9G1.3		4	133075311	133149116	lincRNA				2.41669	3.72e-19	4.47e-18
ENSG00000112782	31	34	18	1	0	1	26.2862	29.3691	21.0404	1.26337	0	0.972083	35.57	39.7416	28.4714	34.5944	1.70957	0	1.3154	1.00833	34.3087	CLIC5	chloride intracellular channel 5	6	45898451	46080395	protein_coding	transport; ion transport; chloride transport; female pregnancy; sensory perception of sound; regulation of ion transmembrane transport; chloride transmembrane transport	voltage-gated ion channel activity; chloride channel activity; protein binding	cytoplasm; Golgi apparatus; microtubule organizing center; cytoskeleton; cell cortex; actin cytoskeleton; membrane; integral component of membrane; chloride channel complex; extracellular exosome	2.40439	4.58e-10	3.25e-09
ENSG00000105464	72	89	61	6	12	8	61.0519	76.8779	71.3035	7.58025	11.0299	7.77667	11.9874	15.0948	14.0003	13.6942	1.48837	2.16571	1.52693	1.727	7.92945	GRIN2D	glutamate ionotropic receptor NMDA type subunit 2D	19	48394875	48444931	protein_coding	MAPK cascade; startle response; transport; ion transport; signal transduction; adult locomotory behavior; ion transmembrane transport; regulation of ion transmembrane transport; ionotropic glutamate receptor signaling pathway; positive regulation of GTPas	receptor activity; ionotropic glutamate receptor activity; NMDA glutamate receptor activity; Ras guanyl-nucleotide exchange factor activity; ion channel activity; extracellular-glutamate-gated ion channel activity; protein binding	intracellular; plasma membrane; membrane; integral component of membrane; cell junction; synapse; postsynaptic membrane	2.39754	1.85e-15	1.84e-14
ENSG00000111348	127	181	92	11	24	20	107.689	156.347	107.54	13.8971	22.0599	19.4417	148.947	216.248	148.741	171.312	19.2215	30.5116	26.8903	25.5411	6.7073	ARHGDIB	Rho GDP dissociation inhibitor beta	12	14942017	14961728	protein_coding	cellular response to redox state; regulation of catalytic activity; movement of cell or subcellular component; negative regulation of cell adhesion; multicellular organism development; regulation of Rho protein signal transduction; positive regulation of	Rho GDP-dissociation inhibitor activity; GTPase activity; GTPase activator activity; protein binding; Rac GTPase binding	membrane; cytosol; cytoplasm; cytoskeleton; cytoplasmic vesicle; extracellular exosome	2.39284	3.79e-21	5.01e-20
ENSG00000170162	159	172	91	11	29	19	134.823	148.573	106.371	13.8971	26.6557	18.4696	68.7696	75.7832	54.257	66.2699	7.08856	13.5964	9.42085	10.0353	6.60371	VGLL2	vestigial like family member 2	6	117265558	117273565	protein_coding	transcription, DNA-templated; regulation of transcription, DNA-templated; positive regulation of transcription from RNA polymerase II promoter; skeletal muscle tissue development	transcription factor activity, RNA polymerase II distal enhancer sequence-specific binding; transcription coactivator activity; protein binding; protein C-terminus binding	nucleus; cytoplasm	2.39	3.51e-22	4.9e-21
ENSG00000136842	424	407	319	57	68	62	359.528	351.565	372.882	72.0124	62.503	60.2692	110.318	107.875	114.416	110.87	22.0965	19.1786	18.4931	19.9227	5.565	TMOD1	tropomodulin 1	9	97501180	97601748	protein_coding	muscle contraction; adult locomotory behavior; muscle filament sliding; myofibril assembly; pointed-end actin filament capping; lens fiber cell development	actin binding; tropomyosin binding; actin filament binding	COP9 signalosome; cytoplasm; cytosol; cytoskeleton; actin filament; membrane; myofibril; sarcomere; cortical cytoskeleton	2.38621	1.56e-55	6.29e-54
ENSG00000231738	25	33	22	1	0	1	21.1986	28.5053	25.716	1.26337	0	0.972083	32.5131	43.7198	39.4418	38.5582	1.93769	0	1.49093	1.14287	33.738	TSPAN19	tetraspanin 19	12	85014311	85036277	protein_coding	cell surface receptor signaling pathway		integral component of plasma membrane; membrane; integral component of membrane	2.38087	6.98e-10	4.89e-09
ENSG00000095596	95	83	51	6	9	12	80.5545	71.6951	59.6144	7.58025	8.27246	11.665	70.1084	62.3978	51.8838	61.4633	6.59726	7.19971	10.1523	7.98309	7.69919	CYP26A1	cytochrome P450 family 26 subfamily A member 1	10	93073475	93077890	protein_coding	vitamin metabolic process; xenobiotic metabolic process; sterol metabolic process; retinoic acid catabolic process; retinoic acid metabolic process; negative regulation of retinoic acid receptor signaling pathway; oxidation-reduction process	retinoic acid binding; monooxygenase activity; iron ion binding; retinoic acid 4-hydroxylase activity; oxidoreductase activity; oxidoreductase activity, acting on paired donors, with incorporation or reduction of molecular oxygen; oxidoreductase activity,	endoplasmic reticulum; endoplasmic reticulum membrane; membrane; organelle membrane; intracellular membrane-bounded organelle	2.3781	2.52e-15	2.5e-14
ENSG00000160963	50	48	23	2	1	5	42.3971	41.4622	26.8849	2.52675	0.919162	4.86042	14.2751	13.9603	9.05217	12.4292	0.850757	0.309482	1.6365	0.932248	13.3325	COL26A1	collagen type XXVI alpha 1 chain	7	101362820	101559024	protein_coding	positive regulation of cell-substrate adhesion; collagen catabolic process		extracellular region; proteinaceous extracellular matrix; collagen trimer; endoplasmic reticulum; endoplasmic reticulum lumen; Golgi apparatus; plasma membrane; extracellular matrix	2.37467	7.87e-11	5.89e-10
ENSG00000184867	1640	1633	1216	221	281	272	1390.63	1410.58	1421.4	279.206	258.285	264.407	1693.82	1718.12	1731.3	1714.41	340.08	314.598	322.054	325.577	5.26576	ARMCX2	armadillo repeat containing, X-linked 2	X	101655281	101659891	protein_coding			integral component of membrane; membrane	2.37201	6.3e-175	1.87e-172
ENSG00000153012	220	222	164	27	33	34	186.547	191.763	191.701	34.1111	30.3324	33.0508	51.8547	53.3045	53.2874	52.8155	9.48189	8.43151	9.18717	9.03352	5.84661	LGI2	leucine rich repeat LGI family member 2	4	24998847	25030879	protein_coding			extracellular region; extracellular space	2.37067	1.62e-32	3.37e-31
ENSG00000141068	906	887	735	133	153	146	768.236	766.187	859.149	168.029	140.632	141.924	1042.38	1039.6	1165.74	1082.57	227.99	190.817	192.57	203.792	5.31215	KSR1	kinase suppressor of ras 1	17	27456714	27626438	protein_coding	MAPK cascade; protein phosphorylation; Ras protein signal transduction; cAMP-mediated signaling; intracellular signal transduction; positive regulation of MAPK cascade	protein kinase activity; signal transducer activity; MAP-kinase scaffold activity; protein binding; ATP binding; protein C-terminus binding; metal ion binding	cytoplasm; endoplasmic reticulum; endoplasmic reticulum membrane; cytosol; plasma membrane; membrane; ruffle membrane; cell projection; protein complex; intracellular	2.36632	5.53e-100	5.21e-98
ENSG00000089041	391	301	232	48	44	55	331.545	260.003	271.187	60.642	40.4431	53.4646	180.975	141.923	148.028	156.975	33.1015	22.076	29.1837	28.1204	5.58225	P2RX7	purinergic receptor P2X 7	12	121132819	121188032	protein_coding	cation transmembrane transport; excitatory postsynaptic potential; purinergic nucleotide receptor signaling pathway; response to ATP; ion transport; activation of MAPK activity; cell morphogenesis; phagolysosome assembly; positive regulation of T cell med	ATP binding; ion channel activity; extracellular ATP-gated cation channel activity; purinergic nucleotide receptor activity; lipopolysaccharide binding; receptor activity; receptor binding; protein binding; channel activity; protein homodimerization activ	postsynapse; integral component of membrane; membrane; integral component of plasma membrane; integral component of nuclear inner membrane; cytoplasm; plasma membrane; cell-cell junction; external side of plasma membrane; neuromuscular junction; bleb; neu	2.36024	5.29e-40	1.42e-38
ENSG00000162267	85	83	65	13	10	5	72.0751	71.6951	75.9792	16.4239	9.19162	4.86042	87.4698	87.0086	92.2077	88.8954	19.9319	11.1549	5.89856	12.3284	7.21059	ITIH3	inter-alpha-trypsin inhibitor heavy chain 3	3	52794768	52809009	protein_coding	hyaluronan metabolic process; negative regulation of endopeptidase activity; platelet degranulation; negative regulation of peptidase activity	serine-type endopeptidase inhibitor activity; endopeptidase inhibitor activity; peptidase inhibitor activity	extracellular region; platelet dense granule lumen; extracellular exosome	2.35494	3.49e-15	3.42e-14
ENSG00000271605	561	501	415	49	92	110	475.696	432.762	485.098	61.9054	84.5629	106.929	636.808	579.333	649.395	621.845	82.872	113.203	143.145	113.073	5.49948	MILR1	mast cell immunoglobulin like receptor 1	17	64449037	64468643	protein_coding	negative regulation of mast cell activation; mast cell degranulation		plasma membrane; integral component of plasma membrane; membrane; integral component of membrane; mast cell granule	2.35031	1.88e-57	7.93e-56
ENSG00000160190	159	176	106	20	20	25	134.823	152.028	123.905	25.2675	18.3832	24.3021	218.514	246.399	200.818	221.91	40.9522	29.7946	39.3875	36.7114	6.04472	SLC37A1	solute carrier family 37 member 1	21	42496008	42581440	protein_coding	transport; carbohydrate transport; glucose-6-phosphate transport; phosphate ion transmembrane transport; transmembrane transport	transporter activity; antiporter activity; glucose 6-phosphate:inorganic phosphate antiporter activity	endoplasmic reticulum; endoplasmic reticulum membrane; membrane; integral component of membrane; integral component of endoplasmic reticulum membrane	2.34931	5.29e-24	8e-23
ENSG00000077274	32	37	33	3	3	0	27.1342	31.9605	38.574	3.79012	2.75749	0	7.60486	8.95753	10.8111	9.1245	1.06225	0.772838	0	0.611698	14.9167	CAPN6	calpain 6	X	111245103	111270523	protein_coding	microtubule bundle formation; proteolysis; regulation of cytoskeleton organization	calcium-dependent cysteine-type endopeptidase activity; microtubule binding	intracellular; cytoplasm; spindle; cytosol; cytoskeleton; microtubule; spindle microtubule; perinuclear region of cytoplasm	2.34651	3e-10	2.15e-09
ENSG00000174808	35	42	40	1	5	3	29.678	36.2794	46.7564	1.26337	4.59581	2.91625	17.2546	21.0927	27.184	21.8438	0.73452	2.67198	1.69549	1.70067	12.8442	BTC	betacellulin	4	74744759	74794686	protein_coding	positive regulation of fibroblast proliferation; positive regulation of mitotic nuclear division; positive regulation of cell differentiation; negative regulation of apoptotic process; positive regulation of urine volume; positive regulation of cell proli	growth factor activity; epidermal growth factor receptor binding; protein tyrosine kinase activity; Ras guanyl-nucleotide exchange factor activity; protein binding; phosphatidylinositol-4,5-bisphosphate 3-kinase activity	integral component of membrane; membrane; extracellular region; extracellular space; intracellular; plasma membrane	2.34513	9.21e-11	6.85e-10
ENSG00000196502	76	87	45	5	13	6	64.4436	75.1503	52.601	6.31687	11.9491	5.8325	40.8388	47.6238	33.3339	40.5988	4.00309	7.57231	3.69613	5.09051	7.97539	SULT1A1	sulfotransferase family 1A member 1	16	28605196	28623625	protein_coding	catecholamine metabolic process; lipid metabolic process; xenobiotic metabolic process; steroid metabolic process; estrogen metabolic process; amine metabolic process; flavonoid metabolic process; 3'-phosphoadenosine 5'-phosphosulfate metabolic process; s	aryl sulfotransferase activity; protein binding; sulfotransferase activity; transferase activity; flavonol 3-sulfotransferase activity; steroid sulfotransferase activity	cytoplasm; cytosol; integral component of membrane	2.34451	6.44e-14	5.86e-13
ENSG00000167216	142	149	102	13	21	24	120.408	128.706	119.229	16.4239	19.3024	23.33	119.393	127.621	118.224	121.746	16.2854	19.1397	23.1334	19.5195	6.23714	KATNAL2	katanin catalytic subunit A1 like 2	18	46917492	47102243	protein_coding	cytoplasmic microtubule organization	ATP binding; nucleotide binding; protein binding; microtubule-severing ATPase activity; hydrolase activity	nucleus; cytoplasm; cytoskeleton; microtubule	2.34404	1.75e-22	2.47e-21
ENSG00000166165	969	1053	723	133	199	145	821.656	909.578	845.122	168.029	182.913	140.952	1101.42	1219.27	1132.87	1151.19	225.24	245.192	188.944	219.792	5.23762	CKB	creatine kinase B	14	103519659	103523111	protein_coding	creatine metabolic process; brain development; phosphorylation; cerebellum development; substantia nigra development; cellular chloride ion homeostasis	nucleotide binding; catalytic activity; creatine kinase activity; protein binding; ATP binding; kinase activity; transferase activity; transferase activity, transferring phosphorus-containing groups; ubiquitin protein ligase binding	extracellular space; nucleus; cytoplasm; mitochondrion; cytosol; dendrite; neuronal cell body; myelin sheath; extracellular exosome	2.34163	1.18e-101	1.14e-99
ENSG00000123843	177	169	116	17	33	20	150.086	145.982	135.594	21.4774	30.3324	19.4417	155.771	151.512	140.73	149.338	22.291	31.4814	20.1782	24.6502	6.05828	C4BPB	complement component 4 binding protein beta	1	207088842	207099993	protein_coding	immune system process; complement activation, classical pathway; blood coagulation; regulation of complement activation; innate immune response; positive regulation of protein catabolic process; negative regulation of complement activation, classical path	protein binding	extracellular region; extracellular space; plasma membrane; other organism cell	2.34153	8.06e-25	1.26e-23
ENSG00000137440	28	34	17	1	1	0	23.7424	29.3691	19.8715	1.26337	0.919162	0	17.4705	21.6108	14.6221	17.9011	0.929635	0.676352	0	0.535329	33.4395	FGFBP1	fibroblast growth factor binding protein 1	4	15935569	15938740	protein_coding	signal transduction; cell-cell signaling; positive regulation of cell proliferation; negative regulation of cell proliferation; fibroblast growth factor receptor signaling pathway; positive regulation of fibroblast growth factor receptor signaling pathway	protein binding; heparin binding; fibroblast growth factor binding; growth factor binding	extracellular region; extracellular space; plasma membrane; cell surface; membrane	2.33958	1.48e-09	1.02e-08
ENSG00000105664	46	35	36	3	2	4	39.0054	30.2329	42.0808	3.79012	1.83832	3.88833	16.4129	12.7216	17.707	15.6139	1.59483	0.773543	1.63616	1.33485	11.6971	COMP	cartilage oligomeric matrix protein	19	18782773	18791314	protein_coding	cell adhesion; skeletal system development; growth plate cartilage development; apoptotic process; animal organ morphogenesis; extracellular matrix organization; negative regulation of apoptotic process; limb development	calcium ion binding; protease binding; extracellular matrix structural constituent; protein binding; collagen binding; heparin binding; heparan sulfate proteoglycan binding	extracellular region; extracellular matrix; proteinaceous extracellular matrix; extracellular space; extracellular exosome	2.3344	9.25e-11	6.88e-10
ENSG00000007237	333	293	279	47	60	43	282.365	253.092	326.126	59.3786	55.1497	41.7996	385.744	345.755	445.527	392.342	81.1183	75.3412	57.1033	71.1876	5.51138	GAS7	growth arrest specific 7	17	9910609	10198551	protein_coding	regulation of transcription, DNA-templated; cell cycle arrest; multicellular organism development; nervous system development; cell differentiation	transcription factor activity, sequence-specific DNA binding; protein binding	cytoplasm	2.33435	3.93e-40	1.06e-38
ENSG00000152578	40	23	14	1	0	0	33.9177	19.8673	16.3647	1.26337	0	0	23.5703	13.8063	11.3723	16.2497	0.877953	0	0	0.292651	55.5257	GRIA4	glutamate ionotropic receptor AMPA type subunit 4	11	105609994	105982092	protein_coding	transport; ion transport; glutamate receptor signaling pathway; ion transmembrane transport; ionotropic glutamate receptor signaling pathway; excitatory postsynaptic potential	receptor activity; ionotropic glutamate receptor activity; AMPA glutamate receptor activity; ion channel activity; excitatory extracellular ligand-gated ion channel activity; extracellular-glutamate-gated ion channel activity	plasma membrane; membrane; integral component of membrane; cell junction; dendrite; endocytic vesicle membrane; AMPA glutamate receptor complex; cell projection; synapse; postsynaptic membrane; extracellular vesicle	2.33433	2.15e-09	1.46e-08
ENSG00000150540	46	42	30	0	3	6	39.0054	36.2794	35.0673	0	2.75749	5.8325	55.0146	51.1699	49.4602	51.8816	0	3.88926	8.22637	4.03855	12.8466	HNMT	histamine N-methyltransferase	2	137964020	138016364	protein_coding	histamine catabolic process; histidine catabolic process; brain development; respiratory gaseous exchange; methylation; positive regulation of protein targeting to mitochondrion; response to tumor cell; hyperosmotic response; response to amine; response t	methyltransferase activity; N-methyltransferase activity; transferase activity; histamine N-methyltransferase activity	cytoplasm; cytosol; neuron projection; extracellular exosome	2.32942	1.34e-10	9.89e-10
ENSG00000133101	133	166	107	14	34	11	112.776	143.39	125.073	17.6872	31.2515	10.6929	64.2783	81.7271	71.2872	72.4309	10.0811	17.8122	6.09457	11.3293	6.39324	CCNA1	cyclin A1	13	36431520	36442882	protein_coding	G1/S transition of mitotic cell cycle; regulation of transcription involved in G1/S transition of mitotic cell cycle; cell cycle; mitotic nuclear division; male meiosis I; spermatogenesis; protein deubiquitination; cell division	protein binding	nucleus; nucleoplasm; cytosol; microtubule cytoskeleton; cyclin A1-CDK2 complex	2.32923	7.26e-20	9.03e-19
ENSG00000204335	54	84	69	6	8	11	45.7889	72.5589	80.6548	7.58025	7.3533	10.6929	39.9903	63.3702	70.4409	57.9338	6.6203	6.4221	9.33879	7.4604	7.76551	SP5	Sp5 transcription factor	2	170715351	170718078	protein_coding	transcription, DNA-templated; regulation of transcription, DNA-templated; regulation of transcription from RNA polymerase II promoter; post-anal tail morphogenesis; bone morphogenesis; cellular response to organic cyclic compound	RNA polymerase II regulatory region sequence-specific DNA binding; RNA polymerase II transcription factor activity, sequence-specific DNA binding; nucleic acid binding; DNA binding; sequence-specific DNA binding; metal ion binding	nucleus	2.31753	1.35e-13	1.2e-12
ENSG00000259495	95	92	71	10	13	12	80.5545	79.4693	82.9926	12.6337	11.9491	11.665	22.0275	21.7307	22.6942	22.1508	3.45467	3.26746	3.18977	3.30397	6.7043	RP11-210M15.2		15	80344853	80403575	lincRNA				2.3163	1.17e-16	1.25e-15
ENSG00000271503	31	28	33	0	3	2	26.2862	24.1863	38.574	0	2.75749	1.94417	21.1304	19.4424	31.0081	23.8603	0	2.21663	1.56283	1.25982	18.9394	CCL5	C-C motif chemokine ligand 5	17	35871491	35880793	protein_coding	negative regulation of macrophage apoptotic process; positive regulation of monocyte chemotaxis; chemokine-mediated signaling pathway; cell chemotaxis; positive regulation of epithelial cell proliferation; response to tumor necrosis factor; response to cy	CCR5 chemokine receptor binding; CCR4 chemokine receptor binding; CCR1 chemokine receptor binding; chemokine activity; cytokine activity; phosphatidylinositol phospholipase C activity; protein kinase activity; protein binding; phospholipase activator acti	cytoplasm; extracellular space; extracellular region	2.31482	9.29e-10	6.47e-09
ENSG00000164932	398	405	300	63	64	61	337.481	349.838	350.673	79.5926	58.8264	59.2971	381.55	395.52	396.465	391.178	89.986	66.5081	67.0402	74.5114	5.24991	CTHRC1	collagen triple helix repeat containing 1	8	103371515	103382997	protein_coding	cell migration; positive regulation of protein binding; positive regulation of osteoblast proliferation; ossification involved in bone remodeling; positive regulation of osteoblast differentiation; Wnt signaling pathway, planar cell polarity pathway; inne	frizzled binding; Wnt-protein binding	extracellular region; proteinaceous extracellular matrix; collagen trimer; extracellular space; cytoplasm	2.30977	4.87e-50	1.7e-48
ENSG00000171992	3792	3577	2686	522	658	644	3215.4	3089.8	3139.69	659.482	604.809	626.022	630.717	606.081	615.868	617.555	129.361	118.637	122.797	123.598	4.99647	SYNPO	synaptopodin	5	150601080	150659220	protein_coding	visual learning; positive regulation of actin filament bundle assembly; regulation of long-term neuronal synaptic plasticity; modification of dendritic spine; spine apparatus assembly	actin binding; protein binding	nucleus; cytoplasm; cytoskeleton; plasma membrane; bicellular tight junction; postsynaptic density; actin cytoskeleton; membrane; Z disc; cell junction; cell projection; dendritic spine; perikaryon; synapse; postsynaptic membrane; spine apparatus	2.30897	4.48e-292	3.5e-289
ENSG00000138650	1757	1555	1297	253	308	270	1489.83	1343.2	1516.08	319.634	283.102	262.462	325.718	293.661	331.455	316.945	69.8806	61.8938	57.3814	63.0519	5.02673	PCDH10	protocadherin 10	4	133149315	133208606	protein_coding	cell adhesion; homophilic cell adhesion via plasma membrane adhesion molecules; cell-cell signaling; nervous system development	calcium ion binding	plasma membrane; integral component of plasma membrane; membrane; integral component of membrane	2.30418	1.87e-144	3.54e-142
ENSG00000137834	1236	1165	942	177	236	189	1048.06	1006.32	1101.11	223.617	216.922	183.724	748.078	718.289	785.948	750.772	159.613	154.834	131.138	148.528	5.05475	SMAD6	SMAD family member 6	15	66702228	66782848	protein_coding	ureteric bud development; outflow tract septum morphogenesis; heart valve development; mitral valve morphogenesis; pulmonary valve morphogenesis; ventricular septum development; transcription, DNA-templated; regulation of transcription, DNA-templated; imm	RNA polymerase II core promoter proximal region sequence-specific DNA binding; DNA binding; chromatin binding; transcription factor activity, sequence-specific DNA binding; protein binding; transforming growth factor beta receptor, inhibitory cytoplasmic	intracellular; nucleus; transcription factor complex; cytoplasm; Golgi apparatus; cytosol; nuclear body; protein complex	2.30326	2.7e-121	3.48e-119
ENSG00000174059	116	122	79	8	18	20	98.3613	105.383	92.3439	10.107	16.5449	19.4417	36.3493	38.9443	34.1256	36.4731	3.73503	6.11416	7.18465	5.67795	6.42364	CD34	CD34 molecule	1	207880972	207911402	protein_coding	tissue homeostasis; endothelial cell proliferation; glomerular filtration; endothelium development; cell adhesion; cell-matrix adhesion; signal transduction; regulation of blood pressure; cell proliferation; positive regulation of gene expression; negativ	transcription factor binding; carbohydrate binding; sulfate binding	extracellular region; cytoplasm; lysosome; plasma membrane; integral component of plasma membrane; external side of plasma membrane; basal plasma membrane; cell surface; membrane; integral component of membrane; apical plasma membrane; glomerular endothel	2.30123	2.02e-18	2.35e-17
ENSG00000122585	28	15	22	0	0	0	23.7424	12.9569	25.716	0	0	0	40.5853	22.1486	43.959	35.5643	0	0	0	0	#DIV/0!	NPY	neuropeptide Y	7	24284163	24291865	protein_coding	neuropeptide signaling pathway; calcium ion transport; movement of cell or subcellular component; G-protein coupled receptor signaling pathway, coupled to cyclic nucleotide second messenger; chemical synaptic transmission; digestion; behavior; feeding beh	hormone activity; G-protein coupled receptor binding; G-protein coupled receptor activity; receptor binding; neuropeptide hormone activity; calcium channel regulator activity	Golgi apparatus; extracellular region; extracellular space; cell; cytoplasm	2.2996	4.41e-09	2.92e-08
ENSG00000101265	1090	1016	784	155	186	179	924.257	877.617	916.426	195.823	170.964	174.003	174.982	166.152	173.5	171.545	37.0737	32.3673	32.9426	34.1279	5.02653	RASSF2	Ras association domain family member 2	20	4780023	4823645	protein_coding	skeletal system development; ossification; protein phosphorylation; cell cycle; signal transduction; positive regulation of protein autophosphorylation; negative regulation of peptidyl-serine phosphorylation; epidermal growth factor receptor signaling pat	protein kinase activity; protein binding	chromosome, centromeric region; kinetochore; condensed chromosome kinetochore; nucleus; nucleoplasm; chromosome; cytoplasm; Golgi apparatus; cytosol; protein complex	2.2966	3.09e-114	3.59e-112
ENSG00000253958	119	102	70	15	13	13	100.905	88.1072	81.8237	18.9506	11.9491	12.6371	46.5215	40.6211	37.7242	41.6223	8.73703	5.50904	5.82623	6.69077	6.22085	CLDN23	claudin 23	8	8701938	8704106	protein_coding	calcium-independent cell-cell adhesion via plasma membrane cell-adhesion molecules	structural molecule activity; identical protein binding	plasma membrane; bicellular tight junction; membrane; integral component of membrane; cell junction	2.28171	3.83e-17	4.17e-16
ENSG00000154914	560	509	368	76	90	88	474.848	439.672	430.159	96.0165	82.7246	85.5433	137.14	126.981	124.234	129.452	27.7304	23.8916	24.7057	25.4425	5.088	USP43	ubiquitin specific peptidase 43	17	9644698	9729691	protein_coding	proteolysis; ubiquitin-dependent protein catabolic process; protein deubiquitination; translesion synthesis	peptidase activity; cysteine-type peptidase activity; hydrolase activity; ISG15-specific protease activity; thiol-dependent ubiquitinyl hydrolase activity	nucleus; nucleoplasm	2.28148	2.72e-62	1.29e-60
ENSG00000121005	2204	2166	1580	306	379	413	1868.87	1870.98	1846.88	386.593	348.363	401.47	951.561	952.639	940.366	948.188	196.839	177.374	204.415	192.876	4.91605	CRISPLD1	cysteine rich secretory protein LCCL domain containing 1	8	74984515	75034558	protein_coding	face morphogenesis		extracellular region; extracellular exosome	2.27799	5.2e-195	1.94e-192
ENSG00000048540	29	19	20	0	0	1	24.5903	16.4121	23.3782	0	0	0.972083	25.0156	16.696	23.7825	21.8314	0	0	0.988894	0.329631	66.2296	LMO3	LIM domain only 3	12	16548373	16610594	protein_coding	transcription, DNA-templated; regulation of transcription, DNA-templated; positive regulation of peroxisome proliferator activated receptor signaling pathway; positive regulation of fat cell differentiation; negative regulation of ERK1 and ERK2 cascade; p	metal ion binding; zinc ion binding; protein binding	cytoplasm	2.27448	5.72e-09	3.75e-08
ENSG00000188452	58	55	42	6	5	6	49.1807	47.5088	49.0942	7.58025	4.59581	5.8325	35.2929	34.0931	35.2309	34.8723	5.43972	3.29804	4.1855	4.30775	8.09524	CERKL	ceramide kinase like	2	181536676	181680665	protein_coding	phosphorylation; sphingolipid biosynthetic process	kinase activity; sphingolipid binding	nucleus; nucleolus; cytoplasm; endoplasmic reticulum; Golgi apparatus; cytosol; photoreceptor outer segment; photoreceptor inner segment; perinuclear region of cytoplasm	2.27432	6.36e-12	5.15e-11
ENSG00000079215	46	35	22	1	4	2	39.0054	30.2329	25.716	1.26337	3.67665	1.94417	67.8354	52.5789	44.7235	55.0459	2.19717	6.39417	3.38116	3.99084	13.7931	SLC1A3	solute carrier family 1 member 3	5	36606355	36688334	protein_coding	L-glutamate transmembrane transport; transmembrane transport; L-glutamate import; neuromuscular process controlling balance; positive regulation of synaptic transmission; cell morphogenesis involved in neuron differentiation; response to antibiotic; respo	amino acid binding; glutamate binding; symporter activity; high-affinity glutamate transmembrane transporter activity; L-glutamate transmembrane transporter activity; amino acid transmembrane transporter activity	cell periphery; neuronal cell body; neuron projection; cell projection; integral component of membrane; membrane; cell surface; plasma membrane	2.27206	9.42e-10	6.55e-09
ENSG00000168542	87531	82436	62426	11884	15947	15940	74221.2	71207.9	72970.4	15013.9	14657.9	15495	55347.7	53100.6	54414.9	54287.7	11196.1	10930.6	11554.8	11227.2	4.8354	COL3A1	collagen type III alpha 1 chain	2	188974320	189012746	protein_coding	skeletal system development; blood vessel development; cell-matrix adhesion; transforming growth factor beta receptor signaling pathway; integrin-mediated signaling pathway; heart development; aging; response to radiation; response to mechanical stimulus;	integrin binding; extracellular matrix structural constituent; protein binding; SMAD binding; metal ion binding; platelet-derived growth factor binding	extracellular matrix; extracellular region; proteinaceous extracellular matrix; collagen trimer; collagen type III trimer; extracellular space; endoplasmic reticulum lumen	2.2678	0	0
ENSG00000109424	30	29	19	0	1	2	25.4383	25.0501	22.2093	0	0.919162	1.94417	17.3996	17.1341	15.191	16.5749	0	0.628702	1.3298	0.652834	25.3892	UCP1	uncoupling protein 1	4	140559434	140568805	protein_coding	diet induced thermogenesis; regulation of transcription from RNA polymerase II promoter; transport; ion transport; mitochondrial transport; response to temperature stimulus; response to cold; proton transport; response to nutrient levels; cellular respons	oxidative phosphorylation uncoupler activity; transmembrane transporter activity; purine ribonucleotide binding; long-chain fatty acid binding; cardiolipin binding	mitochondrion; mitochondrial envelope; mitochondrial inner membrane; membrane; integral component of membrane; mitochondrial membrane	2.26005	4.5e-09	2.97e-08
ENSG00000183421	85	76	52	8	13	7	72.0751	65.6485	60.7833	10.107	11.9491	6.80458	18.2353	16.6094	15.3785	16.741	2.55711	3.02318	1.72159	2.43396	6.87811	RIPK4	receptor interacting serine/threonine kinase 4	21	41739369	41767106	protein_coding	morphogenesis of an epithelium; protein phosphorylation; phosphorylation; positive regulation of NF-kappaB transcription factor activity	nucleotide binding; protein kinase activity; protein serine/threonine kinase activity; protein binding; ATP binding; kinase activity; transferase activity	cytoplasm; membrane	2.25521	6.7e-14	6.09e-13
ENSG00000100167	2087	1874	1519	289	374	367	1769.66	1618.75	1775.58	365.115	343.767	356.755	940.806	860.582	943.953	915.113	194.107	182.757	189.662	188.842	4.84592	2003-09-01	septin 3	22	41976272	41998221	protein_coding	cell cycle; cell division	GTP binding; nucleotide binding; protein binding; identical protein binding	cytoplasm; cytoskeleton; cell junction; synapse	2.25443	3.44e-176	1.04e-173
ENSG00000103528	45	29	27	3	3	1	38.1574	25.0501	31.5606	3.79012	2.75749	0.972083	43.9096	28.8263	36.3183	36.3514	4.36148	3.17317	1.11862	2.88442	12.6027	SYT17	synaptotagmin 17	16	19167971	19268334	protein_coding	exocytosis; vesicle fusion; regulation of calcium ion-dependent exocytosis; cell differentiation; calcium ion-regulated exocytosis of neurotransmitter; positive regulation of dendrite extension; long-term synaptic potentiation; regulation of neurotransmit	calcium ion binding; protein binding; calcium-dependent phospholipid binding; syntaxin binding; clathrin binding	trans-Golgi network; plasma membrane; membrane; presynapse	2.24916	1.36e-09	9.34e-09
ENSG00000272398	1631	1571	1164	238	313	271	1382.99	1357.02	1360.61	300.683	287.698	263.435	1700.05	1668.13	1672.54	1680.24	369.617	353.654	323.829	349.033	4.81399	CD24	CD24 molecule	6	106969831	106975627	protein_coding	cell adhesion			2.24441	2.54e-155	5.73e-153
ENSG00000254300	289	262	208	29	57	48	245.055	226.315	243.133	36.6379	52.3923	46.66	147.357	136.088	146.202	143.216	22.0312	31.5047	28.0577	27.1979	5.2657	LINC01111	long intergenic non-protein coding RNA 1111	8	76406654	76524356	lincRNA				2.2435	1.89e-35	4.35e-34
ENSG00000143061	2481	2300	1708	313	503	418	2103.75	1986.73	1996.5	395.436	462.339	406.331	379.19	358.099	359.859	365.716	71.2755	83.3343	73.2392	75.9496	4.81524	IGSF3	immunoglobulin superfamily member 3	1	116574399	116667755	protein_coding	cell surface receptor signaling pathway; lacrimal gland development		plasma membrane; cell surface; membrane; integral component of membrane	2.24155	8.78e-190	3.13e-187
ENSG00000115718	17	32	19	1	0	0	14.415	27.6415	22.2093	1.26337	0	0	24.453	46.8897	37.6748	36.3392	2.14313	0	0	0.714376	50.8684	PROC	protein C, inactivator of coagulation factors Va and VIIIa	2	127418427	127429246	protein_coding	liver development; signal peptide processing; proteolysis; ER to Golgi vesicle-mediated transport; blood coagulation; hemostasis; peptidyl-glutamic acid carboxylation; negative regulation of blood coagulation; negative regulation of apoptotic process; reg	serine-type endopeptidase activity; calcium ion binding; protein binding; peptidase activity; serine-type peptidase activity; hydrolase activity	extracellular region; extracellular space; endoplasmic reticulum; endoplasmic reticulum lumen; Golgi apparatus; Golgi lumen	2.2396	9.97e-09	6.43e-08
ENSG00000241015	84	99	76	9	17	12	71.2272	85.5158	88.8372	11.3704	15.6258	11.665	38.8688	46.6662	48.4787	44.6713	6.20484	8.52702	6.36562	7.03249	6.35212	TPM3P9	tropomyosin 3 pseudogene 9	19	53431984	53444670	transcribed_processed_pseudogene				2.2383	1.06e-15	1.08e-14
ENSG00000104490	57	81	35	4	9	7	48.3327	69.9675	40.9119	5.0535	8.27246	6.80458	85.7723	124.166	72.6031	94.1805	8.96805	14.6805	12.0756	11.908	7.90898	NCALD	neurocalcin delta	8	101686543	102124907	protein_coding	vesicle-mediated transport; ion transmembrane transport; calcium-mediated signaling; regulation of systemic arterial blood pressure	calcium ion binding; actin binding; protein binding; ligand-gated ion channel activity; tubulin binding; clathrin binding; metal ion binding; alpha-tubulin binding	intracellular; cytosol; clathrin coat of trans-Golgi network vesicle; extracellular exosome	2.23805	1.07e-11	8.48e-11
ENSG00000067840	993	963	731	136	214	155	842.007	831.836	854.474	171.819	196.701	150.673	1014.47	1002.21	1029.49	1015.39	207.011	236.989	181.534	208.511	4.86971	PDZD4	PDZ domain containing 4	X	153802166	153830565	protein_coding		protein binding	cytoplasm; cell cortex	2.23777	1.18e-97	1.05e-95
ENSG00000064309	824	789	617	122	151	146	698.705	681.535	721.218	154.132	138.794	141.924	400.404	390.565	413.305	401.425	88.3276	79.5378	81.3319	83.0658	4.83261	CDON	cell adhesion associated, oncogene regulated	11	125955796	126063335	protein_coding	cell fate specification; positive regulation of protein phosphorylation; lens development in camera-type eye; cell adhesion; smoothened signaling pathway; myoblast fusion; anterior/posterior pattern specification; embryonic body morphogenesis; skeletal mu	protein binding	extracellular matrix; plasma membrane; integral component of plasma membrane; membrane; integral component of membrane	2.23053	3.84e-90	3.08e-88
ENSG00000142235	104	107	97	12	20	16	88.186	92.4262	113.384	15.1605	18.3832	15.5533	17.4885	18.3294	22.4857	19.4346	3.00654	3.64566	3.08445	3.24555	5.98807	LMTK3	lemur tyrosine kinase 3	19	48485271	48513189	protein_coding	protein phosphorylation; negative regulation of phosphatase activity; phosphorylation	nucleotide binding; protein kinase activity; protein serine/threonine kinase activity; ATP binding; kinase activity; transferase activity; metal ion binding	Golgi membrane; Golgi apparatus; membrane; integral component of membrane; axon; dendrite; cell projection	2.23005	1.33e-17	1.48e-16
ENSG00000164684	2435	2121	1806	346	410	466	2064.74	1832.11	2111.05	437.128	376.857	452.991	3644.73	3234.09	3726.48	3535.1	771.629	665.237	799.631	745.499	4.74193	ZNF704	zinc finger protein 704	8	80628451	80874781	protein_coding	regulation of transcription from RNA polymerase II promoter	enhancer sequence-specific DNA binding; metal ion binding	nucleus	2.22153	3.66e-155	8.14e-153
ENSG00000270977	44	18	15	0	1	1	37.3095	15.5483	17.5337	0	0.919162	0.972083	12.7467	5.31204	5.99032	8.01634	0	0.314029	0.332109	0.215379	37.2196	AC015849.16		17	35893707	35911023	lincRNA				2.21888	1.24e-08	7.97e-08
ENSG00000104783	40	54	34	3	4	6	33.9177	46.645	39.743	3.79012	3.67665	5.8325	33.8162	46.5055	39.6241	39.9819	3.77879	3.66565	5.81505	4.41983	9.04603	KCNN4	potassium calcium-activated channel subfamily N member 4	19	43766533	43781257	protein_coding	potassium ion transmembrane transport; potassium ion transport; immune system process; transport; ion transport; calcium ion transport; cell volume homeostasis; defense response; stabilization of membrane potential; phospholipid translocation; saliva secr	small conductance calcium-activated potassium channel activity; potassium channel activity; protein binding; calmodulin binding; calcium-activated potassium channel activity; protein phosphatase binding	integral component of membrane; plasma membrane; voltage-gated potassium channel complex; membrane; vesicle; neuronal cell body	2.21445	2.3e-10	1.67e-09
ENSG00000133466	1028	1052	807	153	206	196	871.685	908.714	943.311	193.296	189.347	190.528	529.256	551.739	572.745	551.247	117.363	114.965	115.682	116.003	4.75199	C1QTNF6	C1q and tumor necrosis factor related protein 6	22	37180167	37199385	protein_coding	protein heterotrimerization; protein oligomerization	protein binding; identical protein binding	integral component of membrane; membrane; collagen trimer; extracellular region; extracellular space	2.21157	3.49e-110	3.92e-108
ENSG00000159167	1226	1308	875	186	234	232	1039.58	1129.85	1022.8	234.988	215.084	225.523	369.234	401.295	363.274	377.934	83.4621	76.3928	80.1006	79.9852	4.72505	STC1	stanniocalcin 1	8	23841915	23854807	protein_coding	ossification; endothelial cell morphogenesis; growth plate cartilage axis specification; cellular calcium ion homeostasis; embryo implantation; negative regulation of endothelial cell migration; response to organic cyclic compound; negative regulation of	hormone activity	extracellular region; extracellular space; nucleus; cytoplasm; apical plasma membrane	2.21153	3.06e-120	3.86e-118
ENSG00000150625	244	193	138	25	35	39	206.898	166.713	161.31	31.5844	32.1707	37.9112	357.337	287.932	278.6	307.956	54.5499	55.5625	65.4771	58.5298	5.26153	GPM6A	glycoprotein M6A	4	175632934	176002664	protein_coding	neuron migration; neural retina development; nervous system development; synapse assembly; neuron projection morphogenesis; stem cell differentiation; positive regulation of filopodium assembly; calcium ion transmembrane transport	calcium channel activity; protein binding	plasma membrane; membrane; integral component of membrane; filopodium; axon; cell projection; neuron projection; neuronal cell body; dendritic spine; axonal growth cone; extracellular exosome; extracellular vesicle	2.21121	1.13e-26	1.89e-25
ENSG00000264301	44	26	28	3	2	2	37.3095	22.4587	32.7295	3.79012	1.83832	1.94417	52.6227	31.6766	46.1629	43.4874	5.34573	2.59284	2.74212	3.56023	12.2148	LINC01444	long intergenic non-protein coding RNA 1444	18	14969001	14970468	lincRNA				2.21073	2.87e-09	1.92e-08
ENSG00000125355	6695	6550	4836	982	1352	1198	5676.97	5657.87	5652.85	1240.63	1242.71	1164.56	1876.38	1870.06	1868.4	1871.61	410.059	410.745	384.913	401.906	4.65684	TMEM255A	transmembrane protein 255A	X	120258650	120311556	protein_coding			membrane; integral component of membrane	2.21022	0	0
ENSG00000173175	288	255	190	38	52	41	244.207	220.268	222.093	48.0082	47.7964	39.8554	376.283	339.396	342.208	352.629	73.9726	73.6463	61.4105	69.6765	5.06095	ADCY5	adenylate cyclase 5	3	123282296	123449758	protein_coding	adenosine receptor signaling pathway; renal water homeostasis; cAMP biosynthetic process; cGMP biosynthetic process; adenylate cyclase-activating G-protein coupled receptor signaling pathway; activation of adenylate cyclase activity; adenylate cyclase-act	nucleotide binding; adenylate cyclase activity; guanylate cyclase activity; ATP binding; adenylate cyclase binding; lyase activity; phosphorus-oxygen lyase activity; metal ion binding; protein heterodimerization activity; scaffold protein binding	plasma membrane; cilium; guanylate cyclase complex, soluble; membrane; integral component of membrane; cell projection; intermediate filament cytoskeleton; intracellular	2.20935	4.15e-34	9.12e-33
ENSG00000169184	632	642	526	98	129	116	535.9	554.557	614.847	123.811	118.572	112.762	864.354	894.447	991.689	916.83	199.695	191.245	181.874	190.938	4.80172	MN1	MN1 proto-oncogene, transcriptional regulator	22	27748277	27801498	protein_coding	intramembranous ossification; transcription, DNA-templated; regulation of transcription, DNA-templated; multicellular organism development			2.20616	2.53e-71	1.43e-69
ENSG00000168765	404	414	312	53	78	81	342.569	357.612	364.7	66.9589	71.6947	78.7387	403.973	421.712	430.071	418.585	78.9609	84.5456	92.8523	85.4529	4.89843	GSTM4	glutathione S-transferase mu 4	1	109656081	109674836	protein_coding	metabolic process; glutathione metabolic process; xenobiotic catabolic process; glutathione derivative biosynthetic process	glutathione transferase activity; protein binding; transferase activity; enzyme binding; protein homodimerization activity; glutathione binding	cytoplasm; cytosol	2.19974	1.43e-49	4.9e-48
ENSG00000157601	4650	5678	3655	708	1126	909	3942.93	4904.64	4272.37	894.469	1034.98	883.624	4483.15	5576.62	4857.72	4972.5	1017.02	1176.78	1004.69	1066.16	4.66392	MX1	MX dynamin like GTPase 1	21	41420304	41459214	protein_coding	mitochondrial fission; immune system process; dynamin family protein polymerization involved in mitochondrial fission; apoptotic process; defense response; signal transduction; response to virus; response to type I interferon; negative regulation of viral	nucleotide binding; GTPase activity; protein binding; GTP binding; microtubule binding; identical protein binding	nucleus; cytoplasm; endoplasmic reticulum; endoplasmic reticulum membrane; cytosol; membrane; nuclear membrane; mitochondrial membrane; perinuclear region of cytoplasm	2.19713	4.96e-171	1.41e-168
ENSG00000260398	23	23	17	0	0	1	19.5027	19.8673	19.8715	0	0	0.972083	5.19517	5.29231	5.29341	5.2603	0	0	0.258946	0.0863153	60.9428	RP11-594N15.3		8	78605952	78609705	sense_overlapping				2.19353	2.04e-08	1.29e-07
ENSG00000182463	201	157	142	25	24	37	170.436	135.616	165.985	31.5844	22.0599	35.9671	55.1039	43.8461	53.6648	50.8716	10.2116	7.1322	11.6285	9.65744	5.26761	TSHZ2	teashirt zinc finger homeobox 2	20	52972407	53495330	protein_coding	negative regulation of transcription from RNA polymerase II promoter; transcription, DNA-templated; regulation of transcription, DNA-templated; regulation of transcription from RNA polymerase II promoter; multicellular organism development; regulation of	transcriptional repressor activity, RNA polymerase II core promoter proximal region sequence-specific binding; DNA binding; chromatin binding; protein binding; metal ion binding	nucleus	2.19301	1.86e-23	2.74e-22
ENSG00000262003	231	248	161	34	44	36	195.875	214.222	188.195	42.9547	40.4431	34.995	238.872	261.246	229.506	243.208	52.3838	49.3209	42.6768	48.1272	5.05344	RP11-676J12.7		17	909632	911212	antisense				2.19278	3.45e-30	6.57e-29
ENSG00000090534	51	73	47	4	9	9	43.2451	63.0571	54.9388	5.0535	8.27246	8.74875	32.7987	47.8249	41.6676	40.7637	3.83276	6.27415	6.63538	5.58076	7.30433	THPO	thrombopoietin	3	184371935	184378144	protein_coding	positive regulation of protein phosphorylation; multicellular organism development; cell proliferation; myeloid cell differentiation; thrombopoietin-mediated signaling pathway; positive regulation of megakaryocyte differentiation; positive regulation of p	cytokine activity; hormone activity; growth factor activity	extracellular region; extracellular space	2.18641	1.2e-11	9.48e-11
ENSG00000111846	228	202	155	31	34	39	193.331	174.487	181.181	39.1646	31.2515	37.9112	206.66	186.517	193.673	195.617	41.8649	33.4062	40.5251	38.5987	5.06796	GCNT2	glucosaminyl (N-acetyl) transferase 2, I-branching enzyme (I blood group)	6	10492223	10629368	protein_coding	protein glycosylation; glycosaminoglycan biosynthetic process; transforming growth factor beta receptor signaling pathway; multicellular organism development; positive regulation of cell proliferation; posttranscriptional regulation of gene expression; po	N-acetyllactosaminide beta-1,6-N-acetylglucosaminyltransferase activity; acetylglucosaminyltransferase activity; transferase activity; transferase activity, transferring glycosyl groups	Golgi membrane; Golgi apparatus; membrane; integral component of membrane	2.18565	3.87e-28	6.86e-27
ENSG00000076258	152	132	86	15	22	24	128.887	114.021	100.526	18.9506	20.2216	23.33	179.259	158.583	139.814	159.219	26.3569	28.1246	32.4478	28.9764	5.49476	FMO4	flavin containing monooxygenase 4	1	171314208	171342084	protein_coding	drug catabolic process; oxidation-reduction process	monooxygenase activity; N,N-dimethylaniline monooxygenase activity; oxidoreductase activity; flavin adenine dinucleotide binding; NADP binding	endoplasmic reticulum; endoplasmic reticulum membrane; membrane; integral component of membrane; organelle membrane; intracellular membrane-bounded organelle	2.18293	3.16e-19	3.82e-18
ENSG00000188483	828	845	649	144	183	120	702.096	729.908	758.623	181.926	168.207	116.65	258.981	269.239	279.831	269.35	67.1066	62.046	43.0284	57.3937	4.69303	IER5L	immediate early response 5 like	9	129175552	129178262	protein_coding				2.18261	2.88e-71	1.62e-69
ENSG00000114812	40	30	14	2	1	1	33.9177	25.9139	16.3647	2.52675	0.919162	0.972083	41.2624	31.5254	19.9085	30.8988	3.0739	1.1182	1.18258	1.79156	17.2468	VIPR1	vasoactive intestinal peptide receptor 1	3	42489299	42537573	protein_coding	G-protein coupled receptor signaling pathway; cell surface receptor signaling pathway; signal transduction; muscle contraction; immune response; G-protein coupled receptor signaling pathway, coupled to cyclic nucleotide second messenger; chemical synaptic	vasoactive intestinal polypeptide receptor activity; G-protein coupled receptor activity; transmembrane signaling receptor activity; signal transducer activity; protein binding	integral component of membrane; membrane; plasma membrane; integral component of plasma membrane; receptor complex	2.17994	1.38e-08	8.84e-08
ENSG00000242173	179	219	146	25	46	25	151.782	189.171	170.661	31.5844	42.2815	24.3021	223.208	278.193	250.972	250.791	46.4476	62.1786	35.7384	48.1215	5.21162	ARHGDIG	Rho GDP dissociation inhibitor gamma	16	268727	283010	protein_coding	regulation of catalytic activity; regulation of protein localization; negative regulation of cell adhesion; Rho protein signal transduction; positive regulation of GTPase activity; regulation of small GTPase mediated signal transduction	Rho GDP-dissociation inhibitor activity; GTPase regulator activity; GDP-dissociation inhibitor activity; GTPase activator activity; protein binding	cytoplasm; membrane; cytosol; cytoplasmic vesicle	2.17913	1.97e-24	3.05e-23
ENSG00000169758	44	33	26	5	1	2	37.3095	28.5053	30.3917	6.31687	0.919162	1.94417	18.9004	14.4404	15.396	16.2456	3.20004	0.465634	0.984887	1.55019	10.4798	TMEM266	transmembrane protein 266	15	76059837	76229121	protein_coding			cytosol; plasma membrane; membrane; integral component of membrane	2.17551	3.81e-09	2.53e-08
ENSG00000123570	363	386	325	46	71	88	307.803	333.425	379.896	58.1152	65.2605	85.5433	82.1246	88.9609	101.36	90.815	15.5057	17.4121	22.8237	18.5805	4.88765	RAB9B	RAB9B, member RAS oncogene family	X	103822322	103832228	protein_coding	transport; small GTPase mediated signal transduction; protein transport; retrograde transport, endosome to Golgi; neutrophil degranulation	nucleotide binding; protein binding; GTP binding; GDP binding	cytosol; plasma membrane; membrane; secretory granule membrane; phagocytic vesicle membrane; cytoplasmic vesicle; phagocytic vesicle	2.17409	1.46e-41	4.1e-40
ENSG00000104290	618	541	477	82	111	125	524.028	467.314	557.57	103.597	102.027	121.51	73.2088	65.2855	77.8947	72.1297	14.4729	14.2536	16.9755	15.234	4.73479	FZD3	frizzled class receptor 3	8	28494205	28574268	protein_coding	positive regulation of neuroblast proliferation; signal transduction; cell surface receptor signaling pathway; G-protein coupled receptor signaling pathway; Wnt signaling pathway, calcium modulating pathway; multicellular organism development; nervous sys	signal transducer activity; transmembrane signaling receptor activity; G-protein coupled receptor activity; protein binding; Wnt-protein binding; PDZ domain binding; Wnt-activated receptor activity	cytoplasm; plasma membrane; cell surface; membrane; integral component of membrane; apical plasma membrane; lateral plasma membrane; axon; dendrite; filopodium tip; neuronal cell body; apical part of cell; presynaptic active zone	2.17348	1.55e-61	7.13e-60
ENSG00000159184	934	945	647	146	165	182	791.978	816.288	756.285	184.453	151.662	176.919	228.433	235.445	218.138	227.339	53.2024	43.7444	51.0295	49.3254	4.60896	HOXB13	homeobox B13	17	48724763	48729178	protein_coding	angiogenesis; morphogenesis of an epithelium; transcription, DNA-templated; regulation of transcription, DNA-templated; multicellular organism development; epidermis development; response to wounding; response to testosterone; regulation of growth; prosta	DNA binding; sequence-specific DNA binding	nucleus; nucleoplasm; transcription factor complex	2.17054	2.05e-91	1.67e-89
ENSG00000189184	1215	1137	914	179	239	230	1030.25	982.136	1068.38	226.144	219.68	223.579	732.232	698.036	759.335	729.867	160.728	156.133	158.905	158.589	4.60227	PCDH18	protocadherin 18	4	137518918	137532494	protein_coding	cell adhesion; homophilic cell adhesion via plasma membrane adhesion molecules; cell-cell signaling; nervous system development; brain development	calcium ion binding	plasma membrane; integral component of plasma membrane; membrane; integral component of membrane	2.17014	5.11e-118	6.26e-116
ENSG00000178826	42	34	27	3	3	3	35.6136	29.3691	31.5606	3.79012	2.75749	2.91625	28.3322	23.3644	25.1079	25.6015	3.01521	2.19371	2.32001	2.50964	10.2013	TMEM139	transmembrane protein 139	7	143279957	143288048	protein_coding		protein binding	membrane; integral component of membrane	2.1689	2.69e-09	1.81e-08
ENSG00000105767	4188	4009	3003	605	851	799	3551.18	3462.96	3510.24	764.342	782.207	776.695	2863.86	2792.71	2830.84	2829.13	616.405	630.812	626.367	624.528	4.53004	CADM4	cell adhesion molecule 4	19	43622368	43639839	protein_coding	cell adhesion; homophilic cell adhesion via plasma membrane adhesion molecules; heterophilic cell-cell adhesion via plasma membrane cell adhesion molecules; cell recognition	receptor activity; receptor binding; protein homodimerization activity; cell adhesion molecule binding	integral component of plasma membrane; cell-cell adherens junction; membrane; integral component of membrane; extracellular exosome	2.1665	1.38e-300	1.23e-297
ENSG00000134198	418	393	305	61	68	84	354.44	339.472	356.518	77.0658	62.503	81.655	484.208	463.76	487.046	478.338	105.281	85.3867	111.551	100.739	4.74826	TSPAN2	tetraspanin 2	1	115048011	115089500	protein_coding	inflammatory response; cell surface receptor signaling pathway; brain development; astrocyte development; microglia development; myelination; oligodendrocyte differentiation; axon development	protein binding	plasma membrane; integral component of plasma membrane; membrane; integral component of membrane; myelin sheath	2.16549	6.63e-47	2.16e-45
ENSG00000187955	47	38	23	5	2	2	39.8533	32.8243	26.8849	6.31687	1.83832	1.94417	12.2852	10.1185	8.28759	10.2304	1.94725	0.566685	0.599312	1.03775	9.85829	COL14A1	collagen type XIV alpha 1 chain	8	120059780	120372036	protein_coding	cell adhesion; single organismal cell-cell adhesion; extracellular matrix organization; collagen fibril organization	RNA binding; extracellular matrix structural constituent; collagen binding; protein binding, bridging	extracellular matrix; extracellular region; proteinaceous extracellular matrix; collagen trimer; collagen type XIV trimer; extracellular space; endoplasmic reticulum lumen; extracellular exosome	2.16485	3.31e-09	2.21e-08
ENSG00000268089	2506	2261	1819	349	448	524	2124.94	1953.04	2126.25	440.918	411.785	509.372	344.288	316.436	344.499	335.074	71.4384	66.7182	82.5294	73.562	4.55499	GABRQ	gamma-aminobutyric acid type A receptor theta subunit	X	152638183	152657534	protein_coding	transport; ion transport; chloride transport; neurotransmitter transport; signal transduction; ion transmembrane transport; chloride transmembrane transport	GABA-A receptor activity; transmembrane signaling receptor activity; extracellular ligand-gated ion channel activity; chloride channel activity; neurotransmitter transporter activity	plasma membrane; integral component of plasma membrane; membrane; integral component of membrane; cell junction; chloride channel complex; receptor complex; synapse; postsynaptic membrane; GABA-A receptor complex	2.16325	1.08e-159	2.52e-157
ENSG00000135549	108	88	77	15	14	14	91.5778	76.0141	90.0061	18.9506	12.8683	13.6092	75.6216	62.7697	74.3238	70.905	15.6487	10.6262	11.238	12.5043	5.67046	PKIB	cAMP-dependent protein kinase inhibitor beta	6	122471917	122726373	protein_coding	negative regulation of protein kinase activity; positive regulation of telomere maintenance via telomerase; positive regulation of telomerase activity; positive regulation of telomere capping; negative regulation of cAMP-dependent protein kinase activity;	protein kinase inhibitor activity; cAMP-dependent protein kinase inhibitor activity	nucleus; cytoplasm	2.16051	1.53e-15	1.53e-14
ENSG00000186867	60	70	51	11	7	6	50.8765	60.4657	59.6144	13.8971	6.43414	5.8325	38.2674	45.4801	44.8397	42.8624	10.4529	4.83952	4.38699	6.5598	6.5341	QRFPR	pyroglutamylated RFamide peptide receptor	4	121329312	121381059	protein_coding	neuropeptide signaling pathway; G-protein coupled receptor signaling pathway; signal transduction; cellular response to hormone stimulus; response to peptide	neuropeptide Y receptor activity; G-protein coupled receptor activity; signal transducer activity; peptide binding	integral component of membrane; membrane; plasma membrane; integral component of plasma membrane	2.1601	7.91e-12	6.35e-11
ENSG00000196074	653	588	486	102	112	124	553.706	507.912	568.09	128.864	102.946	120.538	885.93	812.66	908.945	869.178	206.183	164.714	192.861	187.919	4.62527	SYCP2	synaptonemal complex protein 2	20	59863563	59933655	protein_coding	cell cycle; synaptonemal complex assembly; male meiosis; female meiotic division; fertilization; animal organ morphogenesis; negative regulation of apoptotic process; male genitalia morphogenesis; cell division; meiotic cell cycle	DNA binding; protein heterodimerization activity	synaptonemal complex; lateral element; nucleus; chromosome	2.15775	9.47e-66	4.84e-64
ENSG00000141750	846	746	551	137	145	139	717.359	644.392	644.07	173.082	133.279	135.12	255.606	229.607	229.492	238.235	61.6719	47.4892	48.1452	52.4355	4.5434	STAC2	SH3 and cysteine rich domain 2	17	39210536	39225872	protein_coding	intracellular signal transduction	metal ion binding; protein binding	intracellular	2.1463	2.01e-73	1.18e-71
ENSG00000106976	4763	4351	3384	693	958	907	4038.75	3758.38	3955.59	875.519	880.558	881.68	5547.73	5162.61	5433.51	5381.28	1202.64	1209.56	1211.1	1207.76	4.45558	DNM1	dynamin 1	9	128191655	128255248	protein_coding	mitochondrial fission; G-protein coupled receptor internalization; dynamin family protein polymerization involved in mitochondrial fission; endocytosis; receptor-mediated endocytosis; endosome organization; sensory perception of sound; adult locomotory be	nucleotide binding; RNA binding; GTPase activity; protein binding; GTP binding; microtubule binding; protein C-terminus binding; hydrolase activity; protein kinase binding; D2 dopamine receptor binding; protein complex binding; identical protein binding;	photoreceptor inner segment; cytoplasm; Golgi apparatus; cytoskeleton; microtubule; plasma membrane; synaptic vesicle; membrane coat; mitochondrial membrane; varicosity; myelin sheath; protein complex; synapse; extracellular exosome	2.1431	3.41e-292	2.74e-289
ENSG00000164308	250	258	201	39	47	48	211.986	222.859	234.951	49.2716	43.2006	46.66	166.263	174.792	184.275	175.11	38.6444	33.8829	36.5961	36.3744	4.8141	ERAP2	endoplasmic reticulum aminopeptidase 2	5	96875939	96919716	protein_coding	adaptive immune response; immune system process; antigen processing and presentation of peptide antigen via MHC class I; proteolysis; signal transduction; cell-cell signaling; regulation of blood pressure; antigen processing and presentation of endogenous	endopeptidase activity; aminopeptidase activity; peptidase activity; metallopeptidase activity; zinc ion binding; hydrolase activity; peptide binding; metal ion binding; metalloaminopeptidase activity	endoplasmic reticulum; endoplasmic reticulum lumen; endoplasmic reticulum membrane; membrane; integral component of membrane	2.14198	1.72e-32	3.56e-31
ENSG00000171227	112	86	73	11	15	18	94.9695	74.2865	85.3305	13.8971	13.7874	17.4975	117.682	92.0526	105.738	105.158	17.2207	17.0848	21.6822	18.6626	5.63468	TMEM37	transmembrane protein 37	2	119429901	119438520	protein_coding	calcium ion transmembrane transport; regulation of ion transmembrane transport; transport; ion transport; calcium ion transport	calcium channel activity; voltage-gated ion channel activity	integral component of membrane; membrane	2.13089	3.97e-15	3.88e-14
ENSG00000161048	609	627	418	92	126	112	516.397	541.6	488.605	116.23	115.814	108.873	227.038	238.118	214.818	226.658	51.1015	50.9186	47.8669	49.9624	4.53658	NAPEPLD	N-acyl phosphatidylethanolamine phospholipase D	7	103099776	103149560	protein_coding	retinoid metabolic process; lipid metabolic process; phospholipid catabolic process; lipid catabolic process; phospholipid metabolic process; aging; response to isolation stress; negative regulation of eating behavior	zinc ion binding; hydrolase activity; metal ion binding; N-acylphosphatidylethanolamine-specific phospholipase D activity; phospholipase activity	cytosol; membrane; photoreceptor outer segment membrane; extracellular exosome; membrane-bounded organelle	2.12721	9.71e-65	4.86e-63
ENSG00000078098	1841	1657	1290	239	372	381	1561.06	1431.31	1507.89	301.947	341.928	370.364	2135.52	1958.02	2062.78	2052.11	413.06	467.754	506.654	462.489	4.43709	FAP	fibroblast activation protein alpha	2	162170684	162245151	protein_coding	proteolysis; angiogenesis; apoptotic process; cell adhesion; regulation of collagen catabolic process; negative regulation of extracellular matrix disassembly; endothelial cell migration; proteolysis involved in cellular protein catabolic process; regulat	serine-type peptidase activity; peptidase activity; protease binding; endopeptidase activity; metalloendopeptidase activity; serine-type endopeptidase activity; integrin binding; protein binding; dipeptidyl-peptidase activity; hydrolase activity; protein	extracellular region; extracellular space; cytoplasm; plasma membrane; focal adhesion; cell surface; membrane; integral component of membrane; lamellipodium; cell junction; lamellipodium membrane; ruffle membrane; cell projection; apical part of cell; bas	2.11759	8.53e-137	1.44e-134
ENSG00000114315	177	113	85	15	21	28	150.086	97.609	99.3574	18.9506	19.3024	27.2183	116.031	75.4611	76.8128	89.4349	14.6507	14.9226	21.0424	16.8719	5.30082	HES1	hes family bHLH transcription factor 1	3	194136145	194138732	protein_coding	negative regulation of transcription from RNA polymerase II promoter; in utero embryonic development; liver development; embryonic heart tube morphogenesis; outflow tract morphogenesis; regulation of secondary heart field cardioblast proliferation; ventri	RNA polymerase II transcription factor activity, sequence-specific DNA binding; transcriptional repressor activity, RNA polymerase II core promoter proximal region sequence-specific binding; DNA binding; transcription factor activity, sequence-specific DN	intracellular; nucleus; nucleoplasm; cytoplasm	2.11111	8.28e-17	8.86e-16
ENSG00000148082	191	168	169	30	31	38	161.957	145.118	197.546	37.9012	28.494	36.9392	31.3354	28.0774	38.2211	32.5446	7.33312	5.51302	7.14698	6.66437	4.88337	SHC3	SHC adaptor protein 3	9	89005771	89178767	protein_coding	MAPK cascade; signal transduction; transmembrane receptor protein tyrosine kinase signaling pathway; epidermal growth factor receptor signaling pathway; Ras protein signal transduction; axon guidance; central nervous system development; learning or memory	signal transducer activity; Ras guanyl-nucleotide exchange factor activity; protein binding; receptor tyrosine kinase binding	cytosol; plasma membrane	2.10787	2.05e-23	3.03e-22
ENSG00000164794	33	26	27	1	0	5	27.9821	22.4587	31.5606	1.26337	0	4.86042	5.64953	4.53436	6.37201	5.51863	0.255073	0	0.981308	0.412127	13.3906	KCNV1	potassium voltage-gated channel modifier subfamily V member 1	8	109963645	109975847	protein_coding	transport; ion transport; potassium ion transport; regulation of ion transmembrane transport; protein homooligomerization; transmembrane transport; potassium ion transmembrane transport	ion channel activity; voltage-gated ion channel activity; voltage-gated potassium channel activity; potassium channel activity; ion channel inhibitor activity; potassium channel regulator activity	plasma membrane; integral component of plasma membrane; voltage-gated potassium channel complex; membrane; integral component of membrane	2.10574	2.96e-08	1.84e-07
ENSG00000115896	106	104	71	15	18	14	89.8819	89.8348	82.9926	18.9506	16.5449	13.6092	21.901	21.8896	20.2224	21.3377	4.6176	4.03141	3.31607	3.98836	5.34998	PLCL1	phospholipase C like 1	2	197804702	198572581	protein_coding	lipid metabolic process; signal transduction; gamma-aminobutyric acid signaling pathway; regulation of synaptic transmission, GABAergic; regulation of peptidyl-serine phosphorylation; intracellular signal transduction; positive regulation of receptor bind	phosphatidylinositol phospholipase C activity; phospholipase C activity; signal transducer activity; phosphoric diester hydrolase activity; GABA receptor binding; inositol 1,4,5 trisphosphate binding; hydrolase activity	cytoplasm; plasma membrane; intracellular	2.10418	1.75e-15	1.75e-14
ENSG00000153132	4215	4249	3059	678	838	897	3574.08	3670.27	3575.7	856.568	770.258	871.959	1267.4	1301.51	1267.98	1278.97	303.748	273.141	309.205	295.365	4.33012	CLGN	calmegin	4	140388455	140427968	protein_coding	binding of sperm to zona pellucida; single fertilization; protein complex assembly; protein folding	unfolded protein binding; protein binding involved in protein folding; calcium ion binding	integral component of membrane; membrane; endoplasmic reticulum; endoplasmic reticulum membrane	2.10349	1.39e-254	7.79e-252
ENSG00000189127	28	25	13	1	0	1	23.7424	21.5949	15.1958	1.26337	0	0.972083	10.5993	9.64058	6.78386	9.00791	0.564007	0	0.433966	0.332657	27.0786	ANKRD34B	ankyrin repeat domain 34B	5	80556755	80570488	protein_coding			cytoplasm; nucleus	2.10347	6.98e-08	4.2e-07
ENSG00000138678	269	299	210	37	62	54	228.097	258.275	245.471	46.7449	56.9881	52.4925	352.545	399.189	379.399	377.044	72.2486	88.0805	81.1321	80.4871	4.68453	GPAT3	glycerol-3-phosphate acyltransferase 3	4	83535914	83605875	protein_coding	metabolic process; lipid metabolic process; phosphatidic acid biosynthetic process; phospholipid biosynthetic process; CDP-diacylglycerol biosynthetic process; triglyceride biosynthetic process; regulation of TOR signaling	transferase activity, transferring acyl groups; 1-acylglycerol-3-phosphate O-acyltransferase activity; glycerol-3-phosphate O-acyltransferase activity; transferase activity	integral component of membrane; membrane; endoplasmic reticulum; endoplasmic reticulum membrane	2.10216	1.17e-33	2.53e-32
ENSG00000221890	2168	2078	1561	335	456	429	1838.34	1794.97	1824.67	423.23	419.138	417.024	504.553	492.65	500.801	499.335	116.16	115.037	114.457	115.218	4.33382	NPTXR	neuronal pentraxin receptor	22	38818452	38843982	protein_coding		metal ion binding	membrane; integral component of membrane	2.09775	4.42e-183	1.49e-180
ENSG00000171604	1486	1505	1100	221	333	305	1260.04	1300.01	1285.8	279.206	306.081	296.485	2193.29	2262.86	2238.12	2231.42	485.998	532.778	516.076	511.617	4.36151	CXXC5	CXXC finger protein 5	5	139647299	139683882	protein_coding	negative regulation of transcription from RNA polymerase II promoter; transcription, DNA-templated; signal transduction; positive regulation of I-kappaB kinase/NF-kappaB signaling	DNA binding; signal transducer activity; protein binding; transcription factor binding; zinc ion binding; sequence-specific DNA binding; metal ion binding	nucleus; nucleoplasm; cytoplasm; cytosol	2.09602	9.33e-137	1.57e-134
ENSG00000144115	312	294	254	49	63	60	264.558	253.956	296.903	61.9054	57.9072	58.325	198.468	190.515	222.733	203.905	46.4406	43.4413	43.7547	44.5455	4.57746	THNSL2	threonine synthase like 2	2	88170295	88186636	protein_coding	serine family amino acid catabolic process; dephosphorylation; 2-oxobutyrate biosynthetic process	cytokine activity; lyase activity; pyridoxal phosphate binding; serine binding	extracellular region; extracellular space	2.09065	2.06e-36	4.89e-35
ENSG00000132170	205	197	163	36	32	40	173.828	170.168	190.532	45.4815	29.4132	38.8833	101.446	99.3101	111.195	103.984	26.543	17.1656	22.6923	22.1336	4.69799	PPARG	peroxisome proliferator activated receptor gamma	3	12287368	12434356	protein_coding	steroid hormone mediated signaling pathway; intracellular receptor signaling pathway; regulation of transcription, DNA-templated; transcription, DNA-templated; negative regulation of transcription from RNA polymerase II promoter; placenta development; tra	metal ion binding; sequence-specific DNA binding; zinc ion binding; RNA polymerase II transcription factor activity, ligand-activated sequence-specific DNA binding; steroid hormone receptor activity; transcription factor activity, sequence-specific DNA bi	intracellular membrane-bounded organelle; nucleus; nucleoplasm; cytoplasm; cytosol; RNA polymerase II transcription factor complex; perinuclear region of cytoplasm	2.08633	3.14e-25	5e-24
ENSG00000251169	17	28	29	1	3	0	14.415	24.1863	33.8984	1.26337	2.75749	0	13.0217	21.8485	30.6219	21.8307	1.14126	2.49096	0	1.21074	18.0309	LINC01843	long intergenic non-protein coding RNA 1843	5	134506552	134509229	lincRNA				2.07505	8.17e-08	4.88e-07
ENSG00000111801	912	908	685	139	216	176	773.323	784.327	800.704	175.609	198.539	171.087	1109.5	1125.29	1148.79	1127.86	251.95	284.848	245.461	260.753	4.32539	BTN3A3	butyrophilin subfamily 3 member A3	6	26440472	26453415	protein_coding	T cell mediated immunity; immune system process; adaptive immune response		plasma membrane; integral component of membrane; membrane	2.07081	1.58e-88	1.23e-86
ENSG00000158856	2545	2525	1843	431	557	491	2158.01	2181.09	2154.3	544.514	511.973	477.293	2041.64	2063.47	2038.13	2047.75	515.151	484.365	451.554	483.69	4.23359	DMTN	dematin actin binding protein	8	22048995	22082527	protein_coding	protein complex assembly; cytoskeleton organization; regulation of cell shape; regulation of lamellipodium assembly; positive regulation of fibroblast migration; negative regulation of peptidyl-threonine phosphorylation; negative regulation of cell-substr	actin binding; receptor binding; protein binding; spectrin binding; protein self-association	cytoplasm; cytosol; cytoskeleton; actin filament; plasma membrane; endomembrane system; spectrin-associated cytoskeleton; actin cytoskeleton; membrane; platelet dense tubular network membrane; cell projection membrane; cytoplasmic vesicle; cell projection	2.06891	5.97e-191	2.15e-188
ENSG00000115556	124	125	107	12	30	24	105.145	107.975	125.073	15.1605	27.5749	23.33	122.261	125.552	145.434	131.082	17.6285	32.0638	27.1279	25.6067	5.11906	PLCD4	phospholipase C delta 4	2	218607765	218637184	protein_coding	lipid metabolic process; signal transduction; acrosome reaction; lipid catabolic process; intracellular signal transduction; inositol phosphate metabolic process; phosphatidylinositol metabolic process	phosphatidylinositol phospholipase C activity; phospholipase C activity; signal transducer activity; calcium ion binding; phosphoric diester hydrolase activity; hydrolase activity; metal ion binding	intracellular; nucleus; cytoplasm; endoplasmic reticulum; endoplasmic reticulum membrane; cytosol; plasma membrane; membrane; nuclear membrane	2.06732	2.1e-17	2.32e-16
ENSG00000029534	176	136	95	24	30	20	149.238	117.476	111.046	30.321	27.5749	19.4417	134.449	105.835	100.042	113.442	27.3162	24.8422	17.515	23.2245	4.88457	ANK1	ankyrin 1	8	41653220	41896762	protein_coding	exocytosis; ER to Golgi vesicle-mediated transport; cytoskeleton organization; signal transduction; maintenance of epithelial cell apical/basal polarity; protein targeting to plasma membrane; positive regulation of organelle organization	structural molecule activity; structural constituent of cytoskeleton; protein binding; cytoskeletal adaptor activity; enzyme binding; spectrin binding; ATPase binding	cytoplasm; cytosol; cytoskeleton; plasma membrane; spectrin-associated cytoskeleton; membrane; basolateral plasma membrane; sarcoplasmic reticulum; M band; nucleus; Z disc; axolemma; A band; sarcolemma; neuron projection; postsynaptic membrane	2.06647	2.11e-18	2.45e-17
ENSG00000187398	46	50	32	8	3	4	39.0054	43.1898	37.4051	10.107	2.75749	3.88833	17.0478	18.8767	16.3484	17.4243	4.41739	1.2052	1.69945	2.44068	7.13912	LUZP2	leucine zipper protein 2	11	24496970	25082631	protein_coding			extracellular region	2.06375	2.84e-09	1.91e-08
ENSG00000175556	25	25	10	0	1	0	21.1986	21.5949	11.6891	0	0.919162	0	7.59805	7.74011	4.18964	6.50927	0	0.329449	0	0.109816	59.2742	LONRF3	LON peptidase N-terminal domain and ring finger 3	X	118974614	119018355	protein_coding	protein polyubiquitination; positive regulation of proteasomal ubiquitin-dependent protein catabolic process	protein binding; zinc ion binding; ubiquitin conjugating enzyme binding; metal ion binding; ubiquitin protein ligase activity	intracellular	2.06219	1.44e-07	8.39e-07
ENSG00000146072	2040	2017	1492	356	426	408	1729.8	1742.28	1744.01	449.761	391.563	396.61	481.169	484.639	485.122	483.643	125.107	108.919	110.323	114.783	4.21355	TNFRSF21	TNF receptor superfamily member 21	6	47231532	47309905	protein_coding	negative regulation of interleukin-10 secretion; negative regulation of interleukin-13 secretion; negative regulation of interleukin-5 secretion; oligodendrocyte apoptotic process; neuron apoptotic process; T cell receptor signaling pathway; regulation of	tumor necrosis factor-activated receptor activity; protein binding	intrinsic component of plasma membrane; axon; integral component of membrane; membrane; plasma membrane; integral component of plasma membrane	2.06121	3.08e-161	7.37e-159
ENSG00000250629	33	15	16	0	1	1	27.9821	12.9569	18.7026	0	0.919162	0.972083	49.5258	22.9326	33.1019	35.1868	0	1.62684	1.7205	1.11578	31.5356	RP11-122C5.3		5	38783580	38792754	antisense				2.05739	1.43e-07	8.33e-07
ENSG00000142910	414	414	301	64	102	68	351.048	357.612	351.842	80.856	93.7546	66.1017	379.102	386.19	379.959	381.75	87.3175	101.247	71.3841	86.6495	4.40568	TINAGL1	tubulointerstitial nephritis antigen like 1	1	31576485	31587686	protein_coding	proteolysis; receptor-mediated endocytosis; immune response; cell adhesion; endosomal transport	scavenger receptor activity; extracellular matrix structural constituent; protein binding; cysteine-type peptidase activity; polysaccharide binding; laminin binding	extracellular matrix; extracellular region; extracellular space; cytoplasm; extracellular exosome	2.05623	4.45e-43	1.31e-41
ENSG00000138172	22	22	21	0	2	1	18.6547	19.0035	24.5471	0	1.83832	0.972083	19.7614	20.1308	26.0033	21.9652	0	1.94738	1.02975	0.992376	22.1339	CALHM2	calcium homeostasis modulator 2	10	103446786	103452402	protein_coding	transport; ion transport; ion transmembrane transport; cation transmembrane transport	cation channel activity	integral component of plasma membrane; membrane; integral component of membrane	2.05606	1.23e-07	7.23e-07
ENSG00000044524	27	22	21	0	2	2	22.8944	19.0035	24.5471	0	1.83832	1.94417	7.42121	6.15997	7.95693	7.17937	0	0.595891	0.6302	0.408697	17.5665	EPHA3	EPH receptor A3	3	89107524	89482134	protein_coding	ephrin receptor signaling pathway; peptidyl-tyrosine phosphorylation; phosphorylation; transmembrane receptor protein tyrosine kinase signaling pathway; protein phosphorylation; cell adhesion; regulation of epithelial to mesenchymal transition; positive r	transferase activity; kinase activity; ATP binding; ephrin receptor activity; protein tyrosine kinase activity; protein kinase activity; nucleotide binding; transmembrane receptor protein tyrosine kinase activity; GPI-linked ephrin receptor activity; prot	integral component of membrane; membrane; integral component of plasma membrane; extracellular region; early endosome; plasma membrane	2.05554	1.02e-07	6.05e-07
ENSG00000124212	270	273	200	45	60	45	228.944	235.816	233.782	56.8519	55.1497	43.7437	66.1498	68.1353	67.5476	67.2776	16.4264	15.9346	12.639	15	4.48516	PTGIS	prostaglandin I2 synthase	20	49503874	49568146	protein_coding	prostaglandin biosynthetic process; lipid metabolic process; fatty acid metabolic process; fatty acid biosynthetic process; icosanoid metabolic process; prostaglandin metabolic process; embryo implantation; cyclooxygenase pathway; negative regulation of N	monooxygenase activity; iron ion binding; protein binding; prostaglandin-I synthase activity; oxidoreductase activity, acting on paired donors, with incorporation or reduction of molecular oxygen; isomerase activity; heme binding; metal ion binding	extracellular space; nucleus; cytoplasm; endoplasmic reticulum; endoplasmic reticulum membrane; caveola; membrane; integral component of membrane	2.05485	1.17e-31	2.33e-30
ENSG00000182621	903	721	706	154	177	165	765.692	622.797	825.251	194.56	162.692	160.394	372.6	303.064	401.582	359.082	94.6762	79.1687	78.0505	83.9652	4.27656	PLCB1	phospholipase C beta 1	20	8077251	8968360	protein_coding	regulation of cell cycle; intracellular signal transduction; lipid catabolic process; brain development; signal transduction; lipid metabolic process; G2/M transition of mitotic cell cycle; G-protein coupled acetylcholine receptor signaling pathway; gluta	hydrolase activity; phosphoric diester hydrolase activity; calcium ion binding; signal transducer activity; phosphatidylinositol phospholipase C activity; GTPase activator activity; protein binding; calmodulin binding; phosphatidylinositol-4,5-bisphosphat	cytoplasm; nucleus; nuclear chromatin; cytosol; membrane; nuclear speck; nuclear membrane; extracellular exosome; myelin sheath	2.04876	1.04e-62	4.96e-61
ENSG00000127324	16	24	16	0	0	1	13.5671	20.7311	18.7026	0	0	0.972083	17.8749	27.3137	24.6411	23.2766	0	0	1.28074	0.426914	54.5229	TSPAN8	tetraspanin 8	12	71125085	71441898	protein_coding	cell surface receptor signaling pathway; negative regulation of blood coagulation	integrin binding	integral component of plasma membrane; membrane; integral component of membrane; extracellular exosome	2.0399	1.96e-07	1.13e-06
ENSG00000172889	3680	3694	2543	576	890	705	3120.43	3190.86	2972.54	727.704	818.055	685.319	2434.03	2488.97	2318.67	2413.89	567.632	638.108	534.57	580.103	4.16114	EGFL7	EGF like domain multiple 7	9	136658856	136672678	protein_coding	angiogenesis; blood vessel development; vasculogenesis; positive regulation of endothelial cell proliferation; cell adhesion; multicellular organism development; cell differentiation; negative regulation of Notch signaling pathway	calcium ion binding	extracellular region; extracellular space; extracellular matrix	2.03975	2.09e-192	7.6e-190
ENSG00000078900	107	104	85	17	13	23	90.7298	89.8348	99.3574	21.4774	11.9491	22.3579	43.4218	42.9935	47.5508	44.6553	10.2787	5.71865	10.7001	8.89916	5.01793	TP73	tumor protein p73	1	3652520	3736201	protein_coding	protein tetramerization; positive regulation of oligodendrocyte differentiation; negative regulation of neuron differentiation; positive regulation of apoptotic process; response to drug; response to organonitrogen compound; cell cycle arrest; apoptotic p	transcription regulatory region DNA binding; sequence-specific DNA binding; transcription factor activity, sequence-specific DNA binding; DNA binding; RNA polymerase II core promoter proximal region sequence-specific DNA binding; RNA polymerase II transcr	intracellular membrane-bounded organelle; cell junction; Golgi apparatus; cytoplasm; nucleoplasm; nucleus; chromatin; transcription factor complex; mitochondrion; cytosol	2.03712	5.37e-15	5.2e-14
ENSG00000105246	64	52	31	5	10	5	54.2683	44.9174	36.2362	6.31687	9.19162	4.86042	69.7985	57.7716	46.6061	58.0587	8.1246	11.822	6.25134	8.73265	6.64846	EBI3	Epstein-Barr virus induced 3	19	4229498	4237531	protein_coding	humoral immune response; cytokine-mediated signaling pathway; T-helper 1 type immune response; T cell proliferation; positive regulation of interferon-gamma biosynthetic process; positive regulation of alpha-beta T cell proliferation	cytokine receptor activity; cytokine activity; protein binding; interleukin-27 receptor binding	extracellular region; extracellular space; plasma membrane; membrane	2.03488	1.13e-09	7.83e-09
ENSG00000170962	347	314	223	59	56	68	294.236	271.232	260.667	74.5391	51.4731	66.1017	77.4102	71.3581	68.5785	72.4489	19.6104	13.542	17.3906	16.8477	4.30024	PDGFD	platelet derived growth factor D	11	103907186	104164379	protein_coding	multicellular organism development; blood coagulation; positive regulation of cell proliferation; positive regulation of phosphatidylinositol 3-kinase signaling; positive regulation of cell migration; positive regulation of protein autophosphorylation; ce	platelet-derived growth factor receptor binding; growth factor activity	Golgi membrane; extracellular region; extracellular space; endoplasmic reticulum lumen; membrane; extracellular exosome	2.01976	6.38e-34	1.39e-32
ENSG00000177519	20	22	17	1	1	0	16.9588	19.0035	19.8715	1.26337	0.919162	0	11.5288	12.9188	13.5088	12.6521	0.858854	0.624856	0	0.49457	25.5821	RPRM	reprimo, TP53 dependent G2 arrest mediator candidate	2	153477338	153478808	protein_coding	cell cycle arrest; regulation of mitotic cell cycle	protein binding	cytoplasm; membrane; integral component of membrane	2.01826	2.42e-07	1.39e-06
ENSG00000135114	639	640	520	106	182	102	541.835	552.83	607.833	133.918	167.288	99.1525	340.028	346.928	381.446	356.134	84.04	104.981	62.2231	83.7481	4.25244	OASL	2'-5'-oligoadenylate synthetase like	12	121019111	121039242	protein_coding	immune system process; immune response; response to virus; negative regulation of viral genome replication; innate immune response; defense response to virus; interferon-gamma-mediated signaling pathway; type I interferon signaling pathway	DNA binding; RNA binding; double-stranded RNA binding; ATP binding; transferase activity; thyroid hormone receptor binding	nucleus; nucleoplasm; nucleolus; cytoplasm; cytosol; membrane	2.01734	1.26e-48	4.23e-47
ENSG00000130702	5837	4820	4472	947	1267	1171	4949.44	4163.5	5227.37	1196.42	1164.58	1138.31	7278.59	6122.79	7687.31	7029.56	1759.43	1712.62	1673.98	1715.35	4.09805	LAMA5	laminin subunit alpha 5	20	62307955	62367312	protein_coding	angiogenesis; branching involved in ureteric bud morphogenesis; morphogenesis of a polarized epithelium; neural crest cell migration; hair follicle development; cytoskeleton organization; cell adhesion; integrin-mediated signaling pathway; muscle organ de	receptor binding; integrin binding; structural molecule activity	extracellular matrix; extracellular region; proteinaceous extracellular matrix; basement membrane; basal lamina; laminin-5 complex; extracellular space; nucleus; synaptic cleft; laminin-10 complex; laminin-11 complex; extracellular exosome	2.0169	2.03e-166	5.34e-164
ENSG00000188015	251	254	164	41	54	42	212.834	219.404	191.701	51.7984	49.6348	40.8275	296.632	305.79	267.18	289.867	72.1928	69.1774	56.9024	66.0909	4.38589	S100A3	S100 calcium binding protein A3	1	153547329	153549372	protein_coding		calcium ion binding; zinc ion binding; metal ion binding; transition metal ion binding	nucleolus; cytoplasm; cytosol	2.01457	8.01e-28	1.4e-26
ENSG00000277147	27	32	19	0	4	2	22.8944	27.6415	22.2093	0	3.67665	1.94417	30.4043	36.7085	29.4944	32.2024	0	4.88267	2.58189	2.48819	12.9421	LINC00869	long intergenic non-protein coding RNA 869	1	149606334	149679523	lincRNA				2.00784	1.44e-07	8.39e-07
ENSG00000108448	1082	1019	707	187	217	212	917.474	880.209	826.42	236.251	199.458	206.082	1142.56	1096.15	1029.17	1089.29	294.211	248.391	256.64	266.414	4.08872	TRIM16L	tripartite motif containing 16-like	17	18697998	18736118	protein_coding			cytoplasm; cytosol; plasma membrane	2.00645	6.66e-88	5.12e-86
ENSG00000179388	126	60	44	8	12	16	106.841	51.8278	51.4321	10.107	11.0299	15.5533	71.2272	34.5519	34.288	46.689	6.738	7.3533	10.3689	8.1534	5.72633	EGR3	early growth response 3	8	22687659	22693302	protein_coding	positive regulation of endothelial cell proliferation; cell migration involved in sprouting angiogenesis; transcription, DNA-templated; regulation of transcription, DNA-templated; neuromuscular synaptic transmission; peripheral nervous system development;	nucleic acid binding; DNA binding; transcription factor activity, sequence-specific DNA binding; metal ion binding	nucleus	2.0033	1.21e-10	8.93e-10
ENSG00000154639	1416	1407	1031	219	321	323	1200.69	1215.36	1205.15	276.679	295.051	313.983	1111.75	1125.33	1115.88	1117.65	256.184	273.196	290.725	273.368	4.08845	CXADR	coxsackie virus and adenovirus receptor	21	17512382	17593579	protein_coding	mitochondrion organization; cell adhesion; heterophilic cell-cell adhesion via plasma membrane cell adhesion molecules; heart development; germ cell migration; epithelial structure maintenance; viral process; neutrophil chemotaxis; actin cytoskeleton reor	virus receptor activity; integrin binding; protein binding; beta-catenin binding; PDZ domain binding; cell adhesion molecule binding; connexin binding; cell adhesive protein binding involved in AV node cell-bundle of His cell communication	acrosomal vesicle; extracellular region; nucleoplasm; cytoplasm; plasma membrane; integral component of plasma membrane; cell-cell junction; adherens junction; cell-cell adherens junction; bicellular tight junction; membrane; integral component of membran	2.00309	2.74e-121	3.51e-119
ENSG00000095303	117	120	80	14	21	25	99.2093	103.656	93.5128	17.6872	19.3024	24.3021	19.9857	20.8815	18.8382	19.9018	3.5631	3.88848	4.89567	4.11575	4.83552	PTGS1	prostaglandin-endoperoxide synthase 1	9	122370530	122395703	protein_coding	prostaglandin biosynthetic process; lipid metabolic process; fatty acid metabolic process; fatty acid biosynthetic process; prostaglandin metabolic process; xenobiotic metabolic process; inflammatory response; response to oxidative stress; regulation of b	peroxidase activity; prostaglandin-endoperoxide synthase activity; oxidoreductase activity; heme binding; metal ion binding; dioxygenase activity	nucleus; cytoplasm; endoplasmic reticulum; endoplasmic reticulum membrane; Golgi apparatus; membrane; organelle membrane; intracellular membrane-bounded organelle; extracellular exosome; photoreceptor outer segment	2.0014	9.76e-16	9.93e-15
ENSG00000246898	73	51	50	13	7	6	61.8998	44.0536	58.4455	16.4239	6.43414	5.8325	28.8308	20.5187	27.2219	25.5238	7.64968	2.9968	2.71658	4.45436	5.73008	LINC00920	long intergenic non-protein coding RNA 920	16	66408524	66412135	lincRNA				1.99992	4.3e-10	3.06e-09
ENSG00000157064	2411	2358	1761	411	508	554	2044.39	2036.83	2058.45	519.247	466.935	538.534	582.364	580.211	586.37	582.982	147.913	133.011	153.407	144.777	4.02677	NMNAT2	nicotinamide nucleotide adenylyltransferase 2	1	183248237	183418602	protein_coding	biosynthetic process; NAD biosynthetic process; pyridine nucleotide biosynthetic process; NAD metabolic process; 'de novo' NAD biosynthetic process from aspartate	nucleotide binding; nicotinamide-nucleotide adenylyltransferase activity; catalytic activity; nicotinate-nucleotide adenylyltransferase activity; ATP binding; transferase activity; nucleotidyltransferase activity	Golgi membrane; cytoplasm; Golgi apparatus; late endosome; trans-Golgi network; synapse	1.99455	7.21e-169	1.99e-166
ENSG00000122574	67	66	57	10	6	15	56.8121	57.0106	66.6279	12.6337	5.51497	14.5812	14.1959	14.2455	16.6487	15.03	3.15686	1.37805	3.64349	2.72613	5.51331	WIPF3	WAS/WASL interacting protein family member 3	7	29806486	29917066	protein_coding	Fc-gamma receptor signaling pathway involved in phagocytosis; cell differentiation; spermatogenesis; multicellular organism development	actin binding; SH3 domain binding	cytosol; cytoplasm	1.99294	7.3e-11	5.47e-10
ENSG00000198515	32	33	39	5	3	4	27.1342	28.5053	45.5875	6.31687	2.75749	3.88833	10.329	10.8509	17.3534	12.8444	2.4046	1.04967	1.48014	1.6448	7.8091	CNGA1	cyclic nucleotide gated channel alpha 1	4	47935977	48016672	protein_coding	transport; ion transport; visual perception; rhodopsin mediated signaling pathway; regulation of rhodopsin mediated signaling pathway; regulation of membrane potential; response to stimulus; transmembrane transport; potassium ion transmembrane transport;	nucleotide binding; ion channel activity; intracellular cyclic nucleotide activated cation channel activity; voltage-gated potassium channel activity; protein binding; cGMP binding	photoreceptor outer segment; plasma membrane; integral component of plasma membrane; membrane; integral component of membrane; photoreceptor outer segment membrane	1.99278	3.44e-08	2.12e-07
ENSG00000090530	1342	1285	956	240	292	271	1137.94	1109.98	1117.48	303.21	268.395	263.435	1909.29	1862.38	1874.96	1882.21	508.741	450.328	442.004	467.025	4.03022	P3H2	prolyl 3-hydroxylase 2	3	189956728	190122437	protein_coding	negative regulation of cell proliferation; peptidyl-proline hydroxylation; collagen metabolic process; oxidation-reduction process	iron ion binding; oxidoreductase activity; oxidoreductase activity, acting on paired donors, with incorporation or reduction of molecular oxygen; procollagen-proline 3-dioxygenase activity; L-ascorbic acid binding; metal ion binding; dioxygenase activity	basement membrane; endoplasmic reticulum; endoplasmic reticulum lumen; Golgi apparatus	1.99111	8.87e-112	1.01e-109
ENSG00000183242	19	20	11	0	0	0	16.1109	17.2759	12.858	0	0	0	30.8934	33.1274	24.6558	29.5589	0	0	0	0	#DIV/0!	WT1-AS	WT1 antisense RNA	11	32435518	32458769	antisense				1.99052	3.76e-07	2.12e-06
ENSG00000183049	1169	1027	835	174	247	261	991.245	887.119	976.04	219.827	227.033	253.714	600.209	537.159	591.002	576.123	133.108	137.471	153.626	141.402	4.07438	CAMK1D	calcium/calmodulin dependent protein kinase ID	10	12349482	12835545	protein_coding	protein phosphorylation; inflammatory response; nervous system development; metabolic process; positive regulation of neuron projection development; phosphorylation; peptidyl-serine phosphorylation; peptidyl-threonine phosphorylation; positive regulation	nucleotide binding; catalytic activity; protein kinase activity; protein serine/threonine kinase activity; calmodulin-dependent protein kinase activity; calmodulin binding; ATP binding; kinase activity; transferase activity	nucleus; cytoplasm	1.99045	1.19e-91	9.78e-90
ENSG00000261888	74	71	58	7	18	10	62.7477	61.3295	67.7968	8.84362	16.5449	9.72083	23.6249	23.0909	25.5259	24.0806	3.32968	6.22926	3.65995	4.4063	5.46504	AC144831.1		17	83104255	83106910	lincRNA				1.98898	1.8e-11	1.41e-10
ENSG00000100342	350	387	274	49	88	84	296.78	334.289	320.281	61.9054	80.8863	81.655	484.934	546.224	523.336	518.165	101.153	132.167	133.423	122.248	4.23865	APOL1	apolipoprotein L1	22	36253010	36267530	protein_coding	lipid metabolic process; transport; lipid transport; receptor-mediated endocytosis; steroid metabolic process; cholesterol metabolic process; cytolysis; killing of cells of other organism; lipoprotein metabolic process; innate immune response; chloride tr	chloride channel activity; protein binding; lipid binding	extracellular region; extracellular space; intrinsic component of membrane; very-low-density lipoprotein particle; high-density lipoprotein particle; blood microparticle	1.98558	8.77e-38	2.18e-36
ENSG00000168135	214	246	158	38	50	41	181.46	212.494	184.688	48.0082	45.9581	39.8554	87.8739	102.903	89.4372	93.4046	23.2485	22.2557	19.3004	21.6016	4.32397	KCNJ4	potassium voltage-gated channel subfamily J member 4	22	38426327	38455199	protein_coding	potassium ion transmembrane transport; regulation of ion transmembrane transport; potassium ion transport; ion transport; transport; potassium ion import; cardiac conduction	voltage-gated ion channel activity; inward rectifier potassium channel activity; protein binding; G-protein activated inward rectifier potassium channel activity; PDZ domain binding	integral component of membrane; membrane; plasma membrane; voltage-gated potassium channel complex; basolateral plasma membrane; cell junction; cytoplasmic vesicle membrane; cytoplasmic vesicle; synapse; postsynaptic membrane	1.98467	1.41e-25	2.27e-24
ENSG00000184113	27	39	32	4	4	3	22.8944	33.6881	37.4051	5.0535	3.67665	2.91625	11.1219	16.3653	18.1711	15.2194	2.45494	1.78608	1.41669	1.8859	8.0701	CLDN5	claudin 5	22	19523024	19527545	protein_coding	response to ethanol; myelination; positive regulation of establishment of endothelial barrier; face morphogenesis; palate development; calcium-independent cell-cell adhesion via plasma membrane cell-adhesion molecules; learning; transforming growth factor	structural molecule activity; identical protein binding	Schmidt-Lanterman incisure; paranode region of axon; cell junction; integral component of membrane; membrane; bicellular tight junction; plasma membrane; extracellular exosome; apicolateral plasma membrane; cell-cell junction; cortical actin cytoskeleton	1.97948	5.52e-08	3.36e-07
ENSG00000198133	116	114	75	16	26	16	98.3613	98.4728	87.6683	20.214	23.8982	15.5533	140.516	140.675	125.24	135.477	28.8771	34.1403	22.219	28.4122	4.76829	TMEM229B	transmembrane protein 229B	14	67447084	67533739	protein_coding			integral component of membrane; membrane	1.97886	6.56e-15	6.31e-14
ENSG00000095370	38	24	22	3	0	4	32.2218	20.7311	25.716	3.79012	0	3.88833	33.0142	21.2409	26.3484	26.8678	3.88332	0	3.98395	2.62242	10.2454	SH2D3C	SH2 domain containing 3C	9	127738317	127778741	protein_coding	JNK cascade; small GTPase mediated signal transduction; positive regulation of signal transduction; positive regulation of GTPase activity	SH3/SH2 adaptor activity; guanyl-nucleotide exchange factor activity; protein binding	cytoplasm; membrane	1.97791	1.8e-07	1.04e-06
ENSG00000239713	1049	1091	769	165	255	241	889.492	942.402	898.892	208.457	234.386	234.272	822.841	871.787	831.538	842.055	192.837	216.824	216.718	208.793	4.03297	APOBEC3G	apolipoprotein B mRNA editing enzyme catalytic subunit 3G	22	39077005	39087743	protein_coding	positive regulation of defense response to virus by host; immune system process; cytidine deamination; negative regulation of transposition; viral process; base conversion or substitution editing; negative regulation of viral genome replication; innate im	RNA binding; catalytic activity; cytidine deaminase activity; protein binding; zinc ion binding; dCTP deaminase activity; hydrolase activity; hydrolase activity, acting on carbon-nitrogen (but not peptide) bonds, in cyclic amidines; protein homodimerizati	P-body; nucleus; cytoplasm; cytosol; intracellular ribonucleoprotein complex; apolipoprotein B mRNA editing enzyme complex	1.97583	1.52e-93	1.28e-91
ENSG00000144908	502	480	356	84	114	99	425.667	414.622	416.132	106.123	104.785	96.2362	171.987	167.524	168.134	169.215	42.8782	42.3372	38.8833	41.3662	4.09066	ALDH1L1	aldehyde dehydrogenase 1 family member L1	3	126103562	126197994	protein_coding	one-carbon metabolic process; metabolic process; biosynthetic process; 10-formyltetrahydrofolate catabolic process; folic acid metabolic process; oxidation-reduction process	catalytic activity; aldehyde dehydrogenase (NAD) activity; formyltetrahydrofolate dehydrogenase activity; oxidoreductase activity; oxidoreductase activity, acting on the aldehyde or oxo group of donors, NAD or NADP as acceptor; hydroxymethyl-, formyl- and	cytoplasm; mitochondrion; cytosol; extracellular exosome	1.97476	2.72e-50	9.56e-49
ENSG00000118898	640	572	519	102	137	151	542.683	494.092	606.665	128.864	125.925	146.785	240.551	219.012	268.912	242.825	57.1207	55.8179	65.0641	59.3342	4.09249	PPL	periplakin	16	4882507	4960741	protein_coding	cytoskeleton organization; keratinization; cornification	structural constituent of cytoskeleton; protein binding; cadherin binding	cornified envelope; nucleus; cytoplasm; mitochondrion; cytosol; cytoskeleton; plasma membrane; membrane; cell junction; desmosome; extracellular exosome	1.97427	2.5e-55	1.01e-53
ENSG00000271013	39	15	17	1	1	2	33.0698	12.9569	19.8715	1.26337	0.919162	1.94417	6.15137	2.41015	3.69633	4.08595	0.235003	0.170975	0.361638	0.255872	15.9687	LRRC37A9P	leucine rich repeat containing 37 member A9, pseudogene	17	35912635	35918010	processed_pseudogene				1.97352	3.73e-07	2.11e-06
ENSG00000184441	280	258	213	54	63	44	237.424	222.859	248.978	68.2222	57.9072	42.7717	54.5301	51.185	57.1837	54.2996	15.6689	13.2998	9.82353	12.9307	4.19927	AP001062.7		21	44331234	44335851	antisense				1.96847	1.55e-28	2.79e-27
ENSG00000171033	706	728	488	91	182	162	598.647	628.844	570.428	114.967	167.288	157.477	344.843	362.237	328.588	345.223	66.2253	96.3638	90.7128	84.434	4.08867	PKIA	cAMP-dependent protein kinase inhibitor alpha	8	78516139	78605267	protein_coding	negative regulation of protein serine/threonine kinase activity; negative regulation of catalytic activity; negative regulation of protein import into nucleus; phosphorylation; regulation of G2/M transition of mitotic cell cycle; negative regulation of pr	kinase activity; cAMP-dependent protein kinase inhibitor activity; protein kinase inhibitor activity; protein binding; protein kinase A catalytic subunit binding	cytoplasm; nucleus	1.96674	1.99e-57	8.38e-56
ENSG00000224940	107	114	72	18	26	11	90.7298	98.4728	84.1616	22.7407	23.8982	10.6929	48.0815	52.1848	44.6007	48.289	12.0513	12.6647	5.66662	10.1275	4.7681	PRRT4	proline rich transmembrane protein 4	7	128350325	128361685	protein_coding			integral component of membrane; membrane	1.96134	1.17e-13	1.05e-12
ENSG00000133640	285	326	218	54	65	62	241.664	281.598	254.822	68.2222	59.7456	60.2692	307.46	358.267	324.202	329.976	86.7967	76.0122	76.6783	79.8291	4.13353	LRRIQ1	leucine rich repeats and IQ motif containing 1	12	85036314	85263224	protein_coding				1.95722	4.79e-32	9.72e-31
ENSG00000068831	114	97	82	16	21	20	96.6654	83.7882	95.8507	20.214	19.3024	19.4417	113.59	98.4586	112.633	108.227	23.7532	22.682	22.8457	23.0936	4.68645	RASGRP2	RAS guanyl releasing protein 2	11	64726911	64745456	protein_coding	regulation of cell growth; signal transduction; small GTPase mediated signal transduction; Ras protein signal transduction; intracellular signal transduction; positive regulation of GTPase activity; cellular response to calcium ion	guanyl-nucleotide exchange factor activity; calcium ion binding; lipid binding; diacylglycerol binding; metal ion binding	cytoplasm; cytosol; plasma membrane; membrane; cell junction; ruffle membrane; cell projection; neuron projection; synapse; intracellular	1.95697	1.3e-14	1.23e-13
ENSG00000111087	68	77	48	10	9	14	57.6601	66.5123	56.1077	12.6337	8.27246	13.6092	28.9749	33.4233	28.1948	30.1977	6.34862	4.15702	6.83878	5.78147	5.22318	GLI1	GLI family zinc finger 1	12	57460135	57472262	protein_coding	positive regulation of transcription, DNA-templated; positive regulation of cell proliferation; smoothened signaling pathway; osteoblast differentiation; transcription, DNA-templated; regulation of transcription, DNA-templated; multicellular organism deve	metal ion binding; DNA binding; nucleic acid binding; RNA polymerase II regulatory region sequence-specific DNA binding; RNA polymerase II core promoter proximal region sequence-specific DNA binding; chromatin binding; transcription factor activity, RNA p	nucleus; nucleoplasm; cytoplasm; cytosol; cilium; axoneme; ciliary tip; ciliary base	1.95574	6.59e-11	4.96e-10
ENSG00000197635	1336	1273	880	212	295	295	1132.85	1099.61	1028.64	267.835	271.153	286.765	1685.79	1636.33	1530.72	1617.61	398.565	403.501	426.733	409.6	3.94925	DPP4	dipeptidyl peptidase 4	2	161992241	162074542	protein_coding	behavioral fear response; response to hypoxia; proteolysis; cell adhesion; positive regulation of cell proliferation; negative regulation of extracellular matrix disassembly; T cell costimulation; regulation of cell-cell adhesion mediated by integrin; loc	virus receptor activity; protease binding; aminopeptidase activity; serine-type endopeptidase activity; receptor binding; protein binding; peptidase activity; serine-type peptidase activity; dipeptidyl-peptidase activity; hydrolase activity; identical pro	extracellular region; lysosomal membrane; plasma membrane; focal adhesion; cell surface; membrane; integral component of membrane; apical plasma membrane; lamellipodium; cell junction; endocytic vesicle; lamellipodium membrane; cell projection; membrane r	1.95519	1.42e-104	1.43e-102
ENSG00000007062	35	29	23	3	4	2	29.678	25.0501	26.8849	3.79012	3.67665	1.94417	49.34	41.646	44.6965	45.2275	6.30112	6.11247	3.2322	5.21526	8.67214	PROM1	prominin 1	4	15963076	16084378	protein_coding	retina layer formation; photoreceptor cell maintenance; retina morphogenesis in camera-type eye; camera-type eye photoreceptor cell differentiation; glomerular visceral epithelial cell differentiation; glomerular parietal epithelial cell differentiation;	protein binding; actinin binding; cadherin binding	integral component of membrane; membrane; photoreceptor outer segment; extracellular space; endoplasmic reticulum; endoplasmic reticulum-Golgi intermediate compartment; plasma membrane; integral component of plasma membrane; cilium; cell surface; apical p	1.95231	1.43e-07	8.36e-07
ENSG00000134247	2204	2162	1743	429	472	514	1868.87	1867.53	2037.41	541.988	433.845	499.651	3379.5	3377.08	3684.29	3480.29	980.086	784.529	903.528	889.381	3.91316	PTGFRN	prostaglandin F2 receptor inhibitor	1	116910057	116990358	protein_coding	lipid particle organization	protein binding	endoplasmic reticulum; endoplasmic reticulum membrane; Golgi apparatus; plasma membrane; cell surface; membrane; integral component of membrane	1.95224	9.58e-130	1.42e-127
ENSG00000235180	46	40	39	5	5	8	39.0054	34.5519	45.5875	6.31687	4.59581	7.77667	33.395	29.5821	39.0304	34.0025	5.40828	3.93477	6.6581	5.33372	6.37501	LINC00601	long intergenic non-protein coding RNA 601	10	126413869	126421879	lincRNA				1.95053	1.04e-08	6.67e-08
ENSG00000153064	16	14	17	0	0	0	13.5671	12.0931	19.8715	0	0	0	5.25958	4.68818	7.70362	5.88379	0	0	0	0	#DIV/0!	BANK1	B-cell scaffold protein with ankyrin repeats 1	4	101411286	102074812	protein_coding	B cell activation; positive regulation of MAPK cascade; negative regulation of translational initiation; negative regulation of B cell activation; negative regulation of protein kinase B signaling; negative regulation of interleukin-6 secretion			1.949	6.4e-07	3.54e-06
ENSG00000139725	397	396	274	63	103	73	336.633	342.063	320.281	79.5926	94.6737	70.9621	276.155	280.61	262.741	273.169	65.2934	77.6651	58.2134	67.0573	4.07366	RHOF	ras homolog family member F, filopodia associated	12	121777754	121803403	protein_coding	actin filament organization; small GTPase mediated signal transduction; neutrophil degranulation; regulation of small GTPase mediated signal transduction	nucleotide binding; GTPase activity; GTP binding	cytoplasm; cytosol; cytoskeleton; plasma membrane; membrane; secretory granule membrane; extracellular exosome; intracellular	1.9462	1.38e-38	3.53e-37
ENSG00000170175	1025	961	730	159	239	232	869.141	830.108	853.305	200.877	219.68	225.523	639.544	610.823	627.892	626.086	147.812	161.648	165.948	158.469	3.95083	CHRNB1	cholinergic receptor nicotinic beta 1 subunit	17	7445061	7457707	protein_coding	postsynaptic membrane organization; skeletal muscle contraction; transport; ion transport; cation transport; muscle contraction; signal transduction; synaptic transmission, cholinergic; neuromuscular synaptic transmission; behavioral response to nicotine;	acetylcholine receptor activity; acetylcholine-gated cation-selective channel activity; acetylcholine binding; ion channel activity; extracellular ligand-gated ion channel activity; channel activity; ligand-gated ion channel activity	plasma membrane; integral component of plasma membrane; acetylcholine-gated channel complex; membrane; integral component of membrane; cell junction; synapse; postsynaptic membrane	1.94598	5.87e-88	4.53e-86
ENSG00000168631	29	17	25	2	3	0	24.5903	14.6845	29.2228	2.52675	2.75749	0	4.62746	2.76337	5.4992	4.29668	0.475489	0.51891	0	0.331466	12.9626	DPCR1	diffuse panbronchiolitis critical region 1	6	30934523	30954221	protein_coding	positive regulation of protein targeting to mitochondrion		integral component of membrane; membrane	1.94494	4.68e-07	2.62e-06
ENSG00000204642	700	705	505	112	171	157	593.56	608.976	590.3	141.498	157.177	152.617	761.951	781.741	757.766	767.153	181.641	201.767	195.914	193.107	3.97268	HLA-F	major histocompatibility complex, class I, F	6	29722775	29738528	protein_coding	immune system process; antigen processing and presentation of peptide antigen via MHC class I; antigen processing and presentation of exogenous peptide antigen via MHC class I, TAP-dependent; antigen processing and presentation of exogenous peptide antige	receptor binding; peptide antigen binding; TAP1 binding; TAP2 binding	Golgi membrane; endoplasmic reticulum; plasma membrane; cell surface; ER to Golgi transport vesicle membrane; membrane; integral component of membrane; phagocytic vesicle membrane; early endosome membrane; MHC class I protein complex; recycling endosome m	1.94348	2.57e-66	1.33e-64
ENSG00000114805	141	128	115	28	21	29	119.56	110.566	134.425	35.3745	19.3024	28.1904	19.447	17.984	21.8648	19.7653	5.75382	3.13962	4.5853	4.49291	4.39921	PLCH1	phospholipase C eta 1	3	155375580	155745067	protein_coding	lipid metabolic process; signal transduction; lipid catabolic process; intracellular signal transduction; inositol phosphate metabolic process; phosphatidylinositol-mediated signaling	phosphatidylinositol phospholipase C activity; signal transducer activity; calcium ion binding; phosphoric diester hydrolase activity; hydrolase activity; metal ion binding; calcium-dependent phospholipase C activity	cytoplasm; plasma membrane; membrane; intracellular membrane-bounded organelle; cytosol	1.94037	1.15e-16	1.22e-15
ENSG00000173267	155	169	117	29	38	25	131.431	145.982	136.763	36.6379	34.9282	24.3021	189.792	210.804	197.491	199.362	52.9067	50.4378	35.0933	46.1459	4.32026	SNCG	synuclein gamma	10	86958618	86963260	protein_coding	chemical synaptic transmission; adult locomotory behavior; protein secretion; regulation of dopamine secretion; regulation of neurotransmitter secretion; synapse organization	protein binding	cytoplasm; microtubule organizing center; spindle; cytoskeleton; axon; neuronal cell body; perinuclear region of cytoplasm; extracellular exosome	1.93862	5.8e-19	6.9e-18
ENSG00000250510	1404	1306	914	242	324	277	1190.51	1128.12	1068.38	305.737	297.809	269.267	1035.23	980.972	929.03	981.743	265.858	258.964	234.145	252.989	3.88057	GPR162	G protein-coupled receptor 162	12	6821545	6829972	protein_coding	G-protein coupled receptor signaling pathway; signal transduction	G-protein coupled receptor activity; signal transducer activity	integral component of membrane; membrane; plasma membrane	1.93422	7.57e-102	7.31e-100
ENSG00000264672	55	52	45	5	9	11	46.6368	44.9174	52.601	6.31687	8.27246	10.6929	64.3267	61.9551	72.5531	66.2783	8.71293	11.4103	14.7488	11.624	5.70183	SEPT4-AS1	SEPT4 antisense RNA 1	17	58519837	58556977	antisense				1.93287	1.66e-09	1.13e-08
ENSG00000203999	376	354	270	59	84	84	318.826	305.784	315.606	74.5391	77.2096	81.655	197.783	189.692	195.785	194.42	46.2401	47.8968	50.6545	48.2638	4.02828	LINC01270	long intergenic non-protein coding RNA 1270	20	50292720	50314922	lincRNA				1.93079	3.45e-38	8.68e-37
ENSG00000132357	490	490	413	86	112	124	415.492	423.26	482.76	108.65	102.946	120.538	156.347	159.27	181.659	165.759	40.8844	38.738	45.3578	41.66	3.97884	CARD6	caspase recruitment domain family member 6	5	40841184	40860175	protein_coding	apoptotic process; regulation of apoptotic process			1.92914	2.83e-47	9.32e-46
ENSG00000101417	1282	1310	990	238	311	295	1087.06	1131.57	1157.22	300.683	285.86	286.765	1099.15	1144.16	1170.09	1137.8	304.027	289.039	289.954	294.34	3.8656	PXMP4	peroxisomal membrane protein 4	20	33702754	33720319	protein_coding		protein binding	peroxisome; peroxisomal membrane; membrane; integral component of membrane	1.92786	3.66e-109	4.04e-107
ENSG00000221963	3360	3191	2626	530	811	854	2849.09	2756.37	3069.56	669.589	745.441	830.159	281.502	272.342	303.286	285.71	66.1583	73.6529	82.0234	73.9449	3.86383	APOL6	apolipoprotein L6	22	35648395	35668409	protein_coding	lipoprotein metabolic process; lipid transport; transport	lipid binding; protein binding	integral component of membrane; membrane; extracellular region; cytoplasm	1.92763	2.2e-150	4.61e-148
ENSG00000197561	19	20	12	0	1	0	16.1109	17.2759	14.0269	0	0.919162	0	16.541	17.7371	14.4014	16.2265	0	0.943699	0	0.314566	51.5837	ELANE	elastase, neutrophil expressed	19	851014	856247	protein_coding	negative regulation of transcription from RNA polymerase II promoter; response to yeast; acute inflammatory response to antigenic stimulus; leukocyte migration involved in inflammatory response; proteolysis; cellular calcium ion homeostasis; phagocytosis;	RNA polymerase II transcription corepressor activity; protease binding; endopeptidase activity; serine-type endopeptidase activity; protein binding; heparin binding; peptidase activity; serine-type peptidase activity; hydrolase activity; cytokine binding	extracellular region; extracellular space; cytoplasm; cell surface; transcriptional repressor complex; secretory granule; azurophil granule lumen; specific granule lumen; extracellular exosome	1.92753	8.9e-07	4.85e-06
ENSG00000243444	200	145	128	32	34	34	169.588	125.25	149.621	40.428	31.2515	33.0508	127.319	94.0319	112.328	111.226	30.3513	23.4621	24.8129	26.2088	4.24385	PALM2	paralemmin 2	9	109640788	109946703	protein_coding	regulation of cell shape		plasma membrane; membrane	1.92296	4.2e-19	5.04e-18
ENSG00000158715	672	599	433	115	147	132	569.817	517.414	506.138	145.288	135.117	128.315	196.862	178.758	174.862	183.494	50.1945	46.6806	44.3306	47.0686	3.89844	SLC45A3	solute carrier family 45 member 3	1	205657851	205680459	protein_coding	transport; positive regulation of glucose metabolic process; glucose transport; sucrose transport; carbohydrate transmembrane transport; positive regulation of fatty acid biosynthetic process; regulation of oligodendrocyte differentiation; transmembrane t	sucrose:proton symporter activity; sugar transmembrane transporter activity	plasma membrane; membrane; integral component of membrane	1.92069	1.78e-56	7.36e-55
ENSG00000179148	32	23	29	2	4	3	27.1342	19.8673	33.8984	2.52675	3.67665	2.91625	8.6746	6.35144	10.8371	8.62104	0.807784	1.1754	0.932305	0.97183	8.87094	ALOXE3	arachidonate lipoxygenase 3	17	8095900	8119047	protein_coding	oxidation-reduction process; lipid metabolic process; fatty acid metabolic process; sphingolipid metabolic process; sensory perception of pain; arachidonic acid metabolic process; lipoxygenase pathway; peroxisome proliferator activated receptor signaling	dioxygenase activity; metal ion binding; oxidoreductase activity, acting on single donors with incorporation of molecular oxygen, incorporation of two atoms of oxygen; oxidoreductase activity; iron ion binding; protein binding; lyase activity; isomerase a	cytoplasm	1.91996	2.71e-07	1.54e-06
ENSG00000109072	221	216	140	27	61	38	187.395	186.58	163.647	34.1111	56.0689	36.9392	307.71	306.371	268.715	294.265	56.0117	92.0672	60.6554	69.5781	4.22928	VTN	vitronectin	17	28367276	28373091	protein_coding	liver regeneration; protein polymerization; oligodendrocyte differentiation; extracellular matrix organization; positive regulation of cell-substrate adhesion; cell-matrix adhesion; immune response; receptor-mediated endocytosis; cell adhesion; negative r	extracellular matrix binding; identical protein binding; polysaccharide binding; heparin binding; collagen binding; scavenger receptor activity; integrin binding; protein binding	rough endoplasmic reticulum lumen; intracellular membrane-bounded organelle; extracellular matrix; Golgi lumen; endoplasmic reticulum; cytoplasm; extracellular space; basement membrane; proteinaceous extracellular matrix; extracellular region; extracellul	1.91816	1.25e-21	1.69e-20
ENSG00000196932	74	74	60	7	16	16	62.7477	63.9209	70.1346	8.84362	14.7066	15.5533	24.8999	25.3654	27.8312	26.0322	3.50937	5.83595	6.17196	5.17243	5.03288	TMEM26	transmembrane protein 26	10	61406643	61453450	protein_coding			membrane; integral component of membrane	1.91622	3.34e-11	2.57e-10
ENSG00000184371	1722	1799	1395	316	432	428	1460.16	1553.97	1630.63	399.226	397.078	416.052	1447.13	1540.11	1616.09	1534.44	395.665	393.536	412.341	400.514	3.83118	CSF1	colony stimulating factor 1	1	109910242	109930992	protein_coding	positive regulation of cell-matrix adhesion; osteoclast proliferation; immune system process; developmental process involved in reproduction; inflammatory response; transmembrane receptor protein tyrosine kinase signaling pathway; cell proliferation; posi	growth factor activity; cytokine activity; macrophage colony-stimulating factor receptor binding; protein binding; protein homodimerization activity	integral component of membrane; extracellular region; extracellular space; plasma membrane; membrane; perinuclear region of cytoplasm; extracellular exosome; CSF1-CSF1R complex	1.91584	6.61e-129	9.62e-127
ENSG00000038295	771	698	516	134	171	159	653.764	602.93	603.158	169.292	157.177	154.561	197.631	182.264	182.333	187.409	51.1766	47.5141	46.7235	48.4714	3.86639	TLL1	tolloid like 1	4	165873258	166103895	protein_coding	skeletal system development; proteolysis; multicellular organism development; extracellular matrix disassembly; cell differentiation	metalloendopeptidase activity; serine-type endopeptidase activity; calcium ion binding; peptidase activity; metallopeptidase activity; zinc ion binding; hydrolase activity; metal ion binding	extracellular region; integral component of membrane; membrane	1.91509	2e-65	1.01e-63
ENSG00000138400	103	110	96	26	18	17	87.3381	95.0176	112.215	32.8477	16.5449	16.5254	49.1768	53.5009	63.1844	55.2874	18.4953	9.31584	9.30485	12.372	4.46874	MDH1B	malate dehydrogenase 1B	2	206737763	206765547	protein_coding	carbohydrate metabolic process; tricarboxylic acid cycle; oxaloacetate metabolic process; malate metabolic process; NADH metabolic process; oxidation-reduction process	catalytic activity; oxidoreductase activity; malate dehydrogenase activity; oxidoreductase activity, acting on the CH-OH group of donors, NAD or NADP as acceptor; L-malate dehydrogenase activity	cytoplasm	1.91415	1.31e-13	1.17e-12
ENSG00000197465	148	164	105	17	36	36	125.495	141.663	122.736	21.4774	33.0898	34.995	77.2755	87.2307	75.5761	80.0274	13.225	20.3755	21.5486	18.383	4.35333	GYPE	glycophorin E (MNS blood group)	4	143870867	143905563	protein_coding			plasma membrane; integral component of plasma membrane; membrane; integral component of membrane	1.91097	1.46e-17	1.63e-16
ENSG00000073146	50	52	53	9	10	7	42.3971	44.9174	61.9523	11.3704	9.19162	6.80458	22.8926	24.2535	33.4515	26.8659	6.13951	4.96308	3.67418	4.92559	5.45435	MOV10L1	Mov10 RISC complex RNA helicase like 1	22	50089879	50161690	protein_coding	male meiosis I; multicellular organism development; germ cell development; spermatogenesis; piRNA metabolic process; DNA methylation involved in gamete generation	nucleotide binding; magnesium ion binding; RNA binding; ATP-dependent RNA helicase activity; helicase activity; ATP binding; hydrolase activity	intracellular; cytoplasm; P granule; pi-body	1.9094	2.54e-09	1.71e-08
ENSG00000111077	3383	3209	2534	586	790	826	2868.59	2771.92	2962.02	740.338	726.138	802.941	4275.1	4131.03	4414.34	4273.49	1103.33	1082.17	1196.63	1127.38	3.79064	TNS2	tensin 2	12	53046969	53064372	protein_coding	protein dephosphorylation; negative regulation of cell proliferation; intracellular signal transduction; kidney development; response to muscle activity; cellular homeostasis; collagen metabolic process; multicellular organism growth; multicellular organi	phosphoprotein phosphatase activity; protein binding; hydrolase activity; kinase binding; metal ion binding	intracellular; plasma membrane; focal adhesion; membrane; cell junction	1.90806	1.74e-192	6.41e-190
ENSG00000169314	61	84	60	11	14	13	51.7245	72.5589	70.1346	13.8971	12.8683	12.6371	75.9537	106.548	102.988	95.163	20.4069	18.8961	18.5567	19.2866	4.93416	C22orf15	chromosome 22 open reading frame 15	22	23763021	23765861	protein_coding				1.90672	6.56e-11	4.93e-10
ENSG00000099994	72	62	53	8	17	9	61.0519	53.5554	61.9523	10.107	15.6258	8.74875	14.6372	12.8399	14.8531	14.1101	2.42316	3.74629	2.09752	2.75565	5.12041	SUSD2	sushi domain containing 2	22	24181259	24189110	protein_coding	immune response; receptor-mediated endocytosis; negative regulation of cell division; negative regulation of cell cycle G1/S phase transition	polysaccharide binding; scavenger receptor activity; protein binding	integral component of membrane; membrane; plasma membrane; extracellular exosome	1.90301	2.55e-10	1.84e-09
ENSG00000108830	410	439	274	74	108	77	347.656	379.207	320.281	93.4897	99.2695	74.8504	149.53	163.1	137.755	150.128	40.2106	42.6966	32.1937	38.367	3.91295	RND2	Rho family GTPase 2	17	43025241	43032036	protein_coding	signal transduction; small GTPase mediated signal transduction; positive regulation of collateral sprouting	nucleotide binding; GTPase activity; protein binding; GTP binding; protein N-terminus binding	acrosomal membrane; early endosome; membrane; cytoplasmic vesicle	1.89798	3.88e-37	9.45e-36
ENSG00000120262	95	109	100	16	28	19	80.5545	94.1538	116.891	20.214	25.7365	18.4696	140.339	164.031	203.643	169.338	35.216	44.8372	32.177	37.4101	4.52653	CCDC170	coiled-coil domain containing 170	6	151494030	151621193	protein_coding		protein binding		1.89752	1.02e-13	9.1e-13
ENSG00000144821	49	34	24	5	5	4	41.5492	29.3691	28.0539	6.31687	4.59581	3.88833	12.9558	9.1578	8.74769	10.2871	1.96971	1.43306	1.21245	1.53841	6.68684	MYH15	myosin heavy chain 15	3	108380369	108529322	protein_coding	extraocular skeletal muscle development	nucleotide binding; motor activity; actin binding; calmodulin binding; ATP binding	cytoplasm; myosin complex; myofibril; myosin filament	1.89741	1.02e-07	6.07e-07
ENSG00000067445	387	367	277	52	97	92	328.154	317.013	323.788	65.6955	89.1588	89.4317	389.731	376.5	384.547	383.593	78.0231	105.889	106.213	96.7086	3.96648	TRO	trophinin	X	54920462	54931431	protein_coding	cell adhesion; homophilic cell adhesion via plasma membrane adhesion molecules; embryo implantation; negative regulation of cell growth	protein binding	nucleus; cytoplasm; plasma membrane; integral component of plasma membrane	1.89706	2.22e-36	5.28e-35
ENSG00000185352	35	19	22	2	2	3	29.678	16.4121	25.716	2.52675	1.83832	2.91625	3.98978	2.20638	3.45715	3.21777	0.339685	0.247137	0.392048	0.32629	9.86169	HS6ST3	heparan sulfate 6-O-sulfotransferase 3	13	96090839	96839562	protein_coding	heparan sulfate proteoglycan biosynthetic process, enzymatic modification	sulfotransferase activity; transferase activity; heparan sulfate 6-O-sulfotransferase activity	membrane; integral component of membrane	1.89647	6.22e-07	3.44e-06
ENSG00000198756	618	541	397	89	118	158	524.028	467.314	464.057	112.44	108.461	153.589	148.703	132.609	131.685	137.666	31.907	30.7779	43.5838	35.4229	3.88634	COLGALT2	collagen beta(1-O)galactosyltransferase 2	1	183929854	184037729	protein_coding		protein binding; transferase activity; transferase activity, transferring glycosyl groups; procollagen galactosyltransferase activity	endoplasmic reticulum; endoplasmic reticulum lumen	1.89538	9.64e-45	2.99e-43
ENSG00000185862	106	107	93	13	28	23	89.8819	92.4262	108.709	16.4239	25.7365	22.3579	49.9899	51.405	60.4609	53.9519	9.13452	14.314	12.4349	11.9611	4.51061	EVI2B	ecotropic viral integration site 2B	17	31303766	31314112	protein_coding			integral component of plasma membrane; membrane; integral component of membrane	1.89535	3.78e-14	3.49e-13
ENSG00000148344	1788	1828	1299	336	447	404	1516.12	1579.02	1518.41	424.494	410.866	392.722	832.576	867.117	833.836	844.51	233.11	225.626	215.663	224.8	3.75672	PTGES	prostaglandin E synthase	9	129738331	129753047	protein_coding	response to calcium ion; response to cytokine; response to retinoic acid; response to lipopolysaccharide; cyclooxygenase pathway; response to organic cyclic compound; negative regulation of cell proliferation; signal transduction; prostaglandin metabolic	prostaglandin-E synthase activity; glutathione binding; isomerase activity	perinuclear region of cytoplasm; intracellular membrane-bounded organelle; integral component of membrane; membrane; endoplasmic reticulum membrane; cytoplasm; nuclear envelope lumen	1.8936	3.82e-135	6.15e-133
ENSG00000198108	135	108	95	25	22	23	114.472	93.29	111.046	31.5844	20.2216	22.3579	51.0353	41.5916	49.508	47.3783	14.0813	9.01541	9.96786	11.0215	4.29871	CHSY3	chondroitin sulfate synthase 3	5	129904472	130186634	protein_coding	chondroitin sulfate biosynthetic process	acetylgalactosaminyltransferase activity; transferase activity; metal ion binding; glucuronosyl-N-acetylgalactosaminyl-proteoglycan 4-beta-N-acetylgalactosaminyltransferase activity; N-acetylgalactosaminyl-proteoglycan 3-beta-glucuronosyltransferase activ	Golgi membrane; Golgi apparatus; membrane; integral component of membrane; Golgi cisterna membrane	1.89248	6.19e-15	5.96e-14
ENSG00000176746	14	21	11	0	0	0	11.8712	18.1397	12.858	0	0	0	6.09092	9.3072	6.59724	7.33178	0	0	0	0	#DIV/0!	MAGEB6	MAGE family member B6	X	26192440	26195646	protein_coding		protein binding		1.89118	1.32e-06	7.08e-06
ENSG00000146070	17	16	12	0	0	0	14.415	13.8207	14.0269	0	0	0	7.94435	7.61683	7.73046	7.76388	0	0	0	0	#DIV/0!	PLA2G7	phospholipase A2 group VII	6	46704201	46735693	protein_coding	lipid metabolic process; lipid catabolic process; low-density lipoprotein particle remodeling; lipid oxidation; plasma lipoprotein particle oxidation; platelet activating factor metabolic process; positive regulation of inflammatory response; positive reg	1-alkyl-2-acetylglycerophosphocholine esterase activity; phospholipid binding; hydrolase activity; hydrolase activity, acting on ester bonds; calcium-independent phospholipase A2 activity	extracellular region; extracellular space; cytoplasm; low-density lipoprotein particle	1.89082	1.33e-06	7.13e-06
ENSG00000253669	98	94	67	18	14	19	83.0984	81.1969	78.317	22.7407	12.8683	18.4696	48.006	46.9075	45.2438	46.7191	13.1373	7.43401	10.6699	10.4137	4.48629	KB-1732A1.1		8	102805517	102809971	lincRNA				1.88944	1.45e-12	1.22e-11
ENSG00000137462	22	16	9	0	0	0	18.6547	13.8207	10.5202	0	0	0	4.4416	3.29065	2.50481	3.41235	0	0	0	0	#DIV/0!	TLR2	toll like receptor 2	4	153701500	153705699	protein_coding	response to fatty acid; positive regulation of inflammatory response; regulation of cytokine secretion; positive regulation of oligodendrocyte differentiation; nitric oxide metabolic process; innate immune response; toll-like receptor 2 signaling pathway;	lipopeptide binding; transmembrane signaling receptor activity; lipopolysaccharide binding; lipopolysaccharide receptor activity; receptor activity; protein binding; signaling pattern recognition receptor activity; Toll-like receptor binding; triacyl lipo	cell body; cell projection; integral component of membrane; membrane; cell surface; cytoplasm; Golgi apparatus; plasma membrane; integral component of plasma membrane; secretory granule membrane; phagocytic vesicle membrane; intrinsic component of plasma	1.8893	1.34e-06	7.22e-06
ENSG00000180616	89	107	80	21	15	19	75.4669	92.4262	93.5128	26.5309	13.7874	18.4696	18.3774	22.5073	22.7719	21.2189	6.4607	3.35747	4.49765	4.77194	4.4466	SSTR2	somatostatin receptor 2	17	73165012	73176633	protein_coding	regulation of muscle contraction; signal transduction; G-protein coupled receptor signaling pathway; G-protein coupled receptor signaling pathway, coupled to cyclic nucleotide second messenger; adenylate cyclase-inhibiting G-protein coupled receptor signa	signal transducer activity; G-protein coupled receptor activity; somatostatin receptor activity; protein binding; PDZ domain binding; neuropeptide binding	cytoplasm; cytosol; plasma membrane; integral component of plasma membrane; membrane; integral component of membrane; neuron projection	1.88776	8.88e-13	7.54e-12
ENSG00000182326	3564	3455	2665	704	876	776	3022.07	2984.42	3115.15	889.416	805.186	754.337	4530.83	4474.39	4670.38	4558.54	1333.46	1207.18	1130.94	1223.86	3.72473	C1S	complement C1s	12	6988259	7071032	protein_coding	complement activation, lectin pathway; immune system process; proteolysis; complement activation; complement activation, classical pathway; innate immune response	serine-type endopeptidase activity; calcium ion binding; protein binding; peptidase activity; serine-type peptidase activity; hydrolase activity; identical protein binding; metal ion binding	extracellular region; extracellular exosome; blood microparticle	1.88752	8.83e-183	2.95e-180
ENSG00000184185	184	180	118	35	37	33	156.021	155.483	137.931	44.2181	34.009	32.0787	40.9344	40.7932	36.1882	39.3053	11.6012	8.92274	8.41631	9.64676	4.07445	KCNJ12	potassium voltage-gated channel subfamily J member 12	17	21376197	21419872	protein_coding	transport; ion transport; potassium ion transport; muscle contraction; regulation of heart contraction; potassium ion import; regulation of ion transmembrane transport; protein homotetramerization; cardiac conduction	inward rectifier potassium channel activity; voltage-gated ion channel activity; G-protein activated inward rectifier potassium channel activity	plasma membrane; integral component of plasma membrane; membrane; integral component of membrane; intrinsic component of membrane	1.88714	1.22e-19	1.5e-18
ENSG00000224383	173	165	113	20	48	31	146.694	142.526	132.087	25.2675	44.1198	30.1346	126.569	122.974	113.966	121.17	21.8011	38.0671	26.0005	28.6229	4.23331	PRR29	proline rich 29	17	63998351	64004304	protein_coding				1.88498	6.5e-18	7.38e-17
ENSG00000138798	93	90	66	11	19	20	78.8586	77.7417	77.1481	13.8971	17.4641	19.4417	124.481	122.718	121.781	122.993	21.937	27.5676	30.6893	26.7313	4.60109	EGF	epidermal growth factor	4	109912884	110012266	protein_coding	MAPK cascade; angiogenesis; positive regulation of receptor internalization; platelet degranulation; DNA replication; signal transduction; activation of transmembrane receptor protein tyrosine kinase activity; epidermal growth factor receptor signaling pa	protein tyrosine kinase activity; Ras guanyl-nucleotide exchange factor activity; epidermal growth factor receptor binding; calcium ion binding; protein binding; growth factor activity; Wnt-protein binding; transmembrane receptor protein tyrosine kinase a	extracellular region; extracellular space; lysosomal membrane; plasma membrane; membrane; integral component of membrane; clathrin-coated vesicle membrane; platelet alpha granule lumen; receptor complex; extracellular exosome	1.88486	2.01e-12	1.67e-11
ENSG00000168398	776	713	547	132	177	181	658.003	615.887	639.394	166.765	162.692	175.947	162.872	152.447	158.266	157.862	41.2786	40.2702	43.5513	41.7	3.78565	BDKRB2	bradykinin receptor B2	14	96204679	96244166	protein_coding	smooth muscle contraction; response to stress; inflammatory response; signal transduction; cell surface receptor signaling pathway; transmembrane receptor protein tyrosine kinase signaling pathway; G-protein coupled receptor signaling pathway; positive re	protease binding; phosphatidylinositol phospholipase C activity; signal transducer activity; G-protein coupled receptor activity; bradykinin receptor activity; protein binding; type 1 angiotensin receptor binding; protein heterodimerization activity	endosome; plasma membrane; integral component of plasma membrane; membrane; integral component of membrane	1.88215	2.01e-66	1.04e-64
ENSG00000251257	176	199	109	34	29	41	149.238	171.895	127.411	42.9547	26.6557	39.8554	375.441	432.441	320.531	376.138	108.062	67.0584	100.265	91.7953	4.09758	CTD-2263F21.1		5	38460925	38468339	antisense				1.88137	4.15e-18	4.74e-17
ENSG00000273297	121	117	80	22	22	22	102.601	101.064	93.5128	27.7942	20.2216	21.3858	159.318	156.932	145.206	153.819	43.1588	31.4	33.2078	35.9222	4.282	RP11-38M8.1		7	134416290	134432453	lincRNA				1.88107	1.46e-14	1.38e-13
ENSG00000189420	334	270	212	53	60	75	283.213	233.225	247.809	66.9589	55.1497	72.9062	46.3903	38.2023	40.5912	41.7279	10.9679	9.03354	11.9421	10.6478	3.91892	ZFP92	ZFP92 zinc finger protein	X	153418322	153426481	protein_coding	regulation of transcription, DNA-templated; transcription, DNA-templated	metal ion binding; DNA binding; nucleic acid binding	nucleus; intracellular	1.87773	1.82e-28	3.27e-27
ENSG00000132639	225	235	154	42	53	44	190.787	202.992	180.012	53.0617	48.7156	42.7717	93.0668	99.0206	87.8108	93.2994	25.8838	23.7637	20.8642	23.5039	3.96953	SNAP25	synaptosome associated protein 25	20	10218830	10307418	protein_coding	neurotransmitter uptake; chemical synaptic transmission; neurotransmitter secretion; locomotory behavior; associative learning; regulation of neuron projection development; glutamate secretion; synaptic vesicle exocytosis; synaptic vesicle docking; synapt	SNARE binding; SNAP receptor activity; protein binding; syntaxin-1 binding; calcium-dependent protein binding	voltage-gated potassium channel complex; BLOC-1 complex; vesicle; cytoplasm; trans-Golgi network; cytosol; plasma membrane; synaptic vesicle; membrane; cell junction; axon; growth cone; SNARE complex; specific granule membrane; somatodendritic compartment	1.87733	6.01e-24	9.07e-23
ENSG00000133107	1869	1798	1323	324	451	449	1584.8	1553.11	1546.47	409.333	414.542	436.465	571.719	560.284	557.889	563.297	147.667	149.546	157.455	151.556	3.71675	TRPC4	transient receptor potential cation channel subfamily C member 4	13	37636636	37870425	protein_coding	transport; ion transport; calcium ion transport; manganese ion transport; regulation of cytosolic calcium ion concentration; transmembrane transport; calcium ion import; calcium ion transmembrane transport; gamma-aminobutyric acid secretion; oligodendrocy	ion channel activity; calcium channel activity; protein binding; beta-catenin binding; store-operated calcium channel activity; cadherin binding; inositol 1,4,5 trisphosphate binding	cell-cell junction; plasma membrane; integral component of plasma membrane; cell surface; membrane; integral component of membrane; basolateral plasma membrane; cortical cytoskeleton; calcium channel complex; caveola; protein complex; membrane raft	1.87532	6.59e-137	1.12e-134
ENSG00000185885	499	587	330	96	131	106	423.123	507.048	385.74	121.284	120.41	103.041	537.641	644.28	490.14	557.354	154.109	152.999	130.929	146.012	3.81717	IFITM1	interferon induced transmembrane protein 1	11	313506	315272	protein_coding	ossification; immune system process; cell surface receptor signaling pathway; negative regulation of cell proliferation; response to biotic stimulus; response to virus; negative regulation of cell migration; response to interferon-gamma; response to inter	signal transducer activity, downstream of receptor; protein binding	plasma membrane; membrane; integral component of membrane	1.87394	1.32e-40	3.59e-39
ENSG00000074181	1601	1414	1083	297	381	321	1357.56	1221.41	1265.93	375.222	350.201	312.039	2069.44	1861.9	1929.77	1953.71	571.985	533.843	475.669	527.166	3.70606	NOTCH3	notch 3	19	15159038	15200981	protein_coding	negative regulation of transcription from RNA polymerase II promoter; transcription, DNA-templated; regulation of transcription, DNA-templated; transcription initiation from RNA polymerase II promoter; Notch signaling pathway; Notch receptor processing; m	receptor activity; calcium ion binding; protein binding; enzyme binding; cadherin binding	Golgi membrane; extracellular region; nucleus; nucleoplasm; endoplasmic reticulum membrane; cytosol; plasma membrane; actin cytoskeleton; membrane; integral component of membrane; receptor complex	1.8708	7.67e-101	7.32e-99
ENSG00000106823	302	309	194	30	63	92	256.079	266.913	226.769	37.9012	57.9072	89.4317	120.394	125.488	106.614	117.499	17.8191	27.2248	42.0459	29.03	4.0475	ECM2	extracellular matrix protein 2	9	92493554	92536655	protein_coding	cell-matrix adhesion; positive regulation of cell-substrate adhesion; extracellular matrix organization	integrin binding; collagen binding; heparin binding; collagen V binding	extracellular region; proteinaceous extracellular matrix; interstitial matrix; extracellular space	1.86843	3.77e-22	5.24e-21
ENSG00000154262	37	17	15	2	2	1	31.3739	14.6845	17.5337	2.52675	1.83832	0.972083	18.3903	8.60758	10.2776	12.4252	1.4811	1.07756	0.569803	1.04282	11.915	ABCA6	ATP binding cassette subfamily A member 6	17	69078702	69141888	protein_coding	transport; lipid transport; transmembrane transport	nucleotide binding; transporter activity; ATP binding; ATPase activity; ATPase activity, coupled to transmembrane movement of substances	nucleoplasm; membrane; integral component of membrane; intracellular membrane-bounded organelle	1.86814	1.4e-06	7.53e-06
ENSG00000108947	1885	1969	1483	355	482	483	1598.37	1700.82	1733.49	448.498	443.036	469.516	496.081	527.876	538.018	520.658	139.199	137.504	145.722	140.808	3.69764	EFNB3	ephrin B3	17	7705202	7711378	protein_coding	cell-cell signaling; multicellular organism development; nervous system development; axon guidance; adult walking behavior; viral process; axon choice point recognition; cell differentiation; T cell costimulation; viral entry into host cell; ephrin recept	virus receptor activity; transmembrane-ephrin receptor activity; ephrin receptor binding	plasma membrane; integral component of plasma membrane; membrane; integral component of membrane	1.86772	1.18e-135	1.93e-133
ENSG00000110328	112	115	64	14	22	24	94.9695	99.3366	74.8103	17.6872	20.2216	23.33	47.1664	49.3353	37.1543	44.552	8.78433	10.043	11.5868	10.138	4.39454	GALNT18	polypeptide N-acetylgalactosaminyltransferase 18	11	11270876	11622005	protein_coding	protein glycosylation	transferase activity; transferase activity, transferring glycosyl groups; carbohydrate binding; polypeptide N-acetylgalactosaminyltransferase activity; metal ion binding	Golgi membrane; Golgi apparatus; membrane; integral component of membrane	1.86515	4.07e-13	3.52e-12
ENSG00000171860	23	28	12	2	1	1	19.5027	24.1863	14.0269	2.52675	0.919162	0.972083	14.6913	18.2194	10.5664	14.4924	1.90339	0.692401	0.732266	1.10935	13.0638	C3AR1	complement C3a receptor 1	12	8058302	8066471	protein_coding	positive regulation of neutrophil chemotaxis; positive regulation of angiogenesis; positive regulation of macrophage chemotaxis; positive regulation of vascular endothelial growth factor production; G-protein coupled receptor signaling pathway; signal tra	G-protein coupled receptor activity; complement component C3a receptor activity; complement receptor activity; signal transducer activity	integral component of membrane; membrane; plasma membrane; integral component of plasma membrane; azurophil granule membrane; specific granule membrane	1.86369	1.65e-06	8.79e-06
ENSG00000100368	60	38	27	4	8	7	50.8765	32.8243	31.5606	5.0535	7.3533	6.80458	14.5736	9.40254	9.04056	11.0056	1.44758	2.10636	1.94918	1.83437	5.99964	CSF2RB	colony stimulating factor 2 receptor beta common subunit	22	36913628	36940449	protein_coding	MAPK cascade; signal transduction; respiratory gaseous exchange; peptidyl-tyrosine phosphorylation; cytokine-mediated signaling pathway; response to lipopolysaccharide; cellular response to interleukin-3; interleukin-5-mediated signaling pathway; interleu	interleukin-3 receptor activity; interleukin-5 receptor activity; protein tyrosine kinase activity; receptor activity; cytokine receptor activity; Ras guanyl-nucleotide exchange factor activity; protein binding	intracellular; plasma membrane; integral component of plasma membrane; membrane; integral component of membrane; granulocyte macrophage colony-stimulating factor receptor complex	1.86141	6.45e-08	3.9e-07
ENSG00000185585	3438	3202	2431	613	800	840	2915.23	2765.88	2841.62	774.449	735.33	816.55	488.804	463.762	476.462	476.343	129.854	123.295	136.913	130.021	3.66359	OLFML2A	olfactomedin like 2A	9	124777158	124814885	protein_coding	extracellular matrix organization	protein homodimerization activity; extracellular matrix binding	extracellular region; proteinaceous extracellular matrix	1.86131	6.99e-188	2.46e-185
ENSG00000188517	27	19	13	0	0	3	22.8944	16.4121	15.1958	0	0	2.91625	8.56187	6.13767	5.68281	6.79412	0	0	1.09059	0.363532	18.6892	COL25A1	collagen type XXV alpha 1 chain	4	108810721	109302657	protein_coding	collagen catabolic process; axonogenesis involved in innervation	beta-amyloid binding; heparin binding	integral component of membrane; membrane; integral component of plasma membrane; extracellular region; collagen trimer; extracellular space; endoplasmic reticulum lumen; plasma membrane	1.86083	1.97e-06	1.05e-05
ENSG00000116711	237	224	170	41	41	63	200.962	193.49	198.715	51.7984	37.6857	61.2412	107.899	103.887	106.693	106.16	27.8112	20.2339	32.8812	26.9754	3.93542	PLA2G4A	phospholipase A2 group IVA	1	186828953	186988981	protein_coding	lipid metabolic process; phospholipid metabolic process; phosphatidic acid biosynthetic process; platelet activating factor biosynthetic process; icosanoid metabolic process; metabolic process; phospholipid catabolic process; lipid catabolic process; arac	phospholipase activity; lysophospholipase activity; phospholipase A2 activity; calcium ion binding; calcium-dependent phospholipid binding; phosphatidylcholine 1-acylhydrolase activity; hydrolase activity; metal ion binding; calcium-dependent phospholipas	cytoplasm; mitochondrial inner membrane; endoplasmic reticulum; endoplasmic reticulum membrane; Golgi apparatus; lipid particle; cytosol; cytoplasmic vesicle	1.85888	6.09e-23	8.79e-22
ENSG00000231769	25	28	16	0	3	3	21.1986	24.1863	18.7026	0	2.75749	2.91625	50.8969	58.0703	44.9041	51.2905	0	6.62062	7.0018	4.54081	11.2955	RP1-8B1.4		6	46097093	46129706	antisense				1.85614	1.4e-06	7.52e-06
ENSG00000085871	269	274	165	52	61	50	228.097	236.68	192.87	65.6955	56.0689	48.6042	284.765	295.481	240.787	273.677	82.0168	69.9986	60.6794	70.8983	3.86014	MGST2	microsomal glutathione S-transferase 2	4	139665768	139740745	protein_coding	leukotriene metabolic process; glutathione biosynthetic process; xenobiotic metabolic process; leukotriene biosynthetic process; positive regulation of catalytic activity; cellular oxidant detoxification; glutathione derivative biosynthetic process; respo	glutathione transferase activity; leukotriene-C4 synthase activity; glutathione peroxidase activity; protein binding; enzyme activator activity; transferase activity	nuclear envelope; endoplasmic reticulum; endoplasmic reticulum membrane; plasma membrane; membrane; integral component of membrane; organelle membrane; intracellular membrane-bounded organelle; cytoplasm	1.85389	4.99e-25	7.87e-24
ENSG00000105655	1498	1431	1045	273	392	320	1270.22	1236.09	1221.51	344.901	360.312	311.067	1092.19	1062.85	1050.31	1068.45	296.562	309.812	267.469	291.281	3.66811	ISYNA1	inositol-3-phosphate synthase 1	19	18434388	18438301	protein_coding	phospholipid biosynthetic process; inositol biosynthetic process; lipid metabolic process; inositol phosphate metabolic process	inositol-3-phosphate synthase activity; protein binding; isomerase activity	cytoplasm; cytosol	1.85377	1.02e-106	1.08e-104
ENSG00000150907	941	921	726	184	249	207	797.914	795.556	848.629	232.461	228.871	201.221	450.036	448.706	478.64	459.128	131.112	129.087	113.492	124.564	3.68589	FOXO1	forkhead box O1	13	40469953	40666597	protein_coding	negative regulation of transcription from RNA polymerase II promoter; blood vessel development; temperature homeostasis; cellular glucose homeostasis; transcription, DNA-templated; regulation of transcription, DNA-templated; regulation of transcription fr	RNA polymerase II transcription factor activity, sequence-specific DNA binding; transcription factor activity, transcription factor binding; transcriptional repressor activity, RNA polymerase II core promoter proximal region sequence-specific binding; tra	nucleus; nucleoplasm; cytoplasm; mitochondrion; cytosol	1.8523	1.46e-76	9.19e-75
ENSG00000234362	21	18	19	3	0	0	17.8068	15.5483	22.2093	3.79012	0	0	25.2758	22.07	31.5249	26.2902	5.37988	0	0	1.79329	14.6603	LINC01914	long intergenic non-protein coding RNA 1914	2	41931599	41933723	lincRNA				1.84515	2.36e-06	1.24e-05
ENSG00000068078	1771	1754	1336	354	465	397	1501.71	1515.1	1561.66	447.235	427.411	385.917	371.571	374.885	386.407	377.621	110.661	105.755	95.4886	103.968	3.63209	FGFR3	fibroblast growth factor receptor 3	4	1793307	1808872	protein_coding	peptidyl-tyrosine phosphorylation; phosphorylation; fibroblast growth factor receptor signaling pathway; positive regulation of cell proliferation; protein phosphorylation; skeletal system development; MAPK cascade; endochondral ossification; chondrocyte	transferase activity; kinase activity; ATP binding; fibroblast growth factor-activated receptor activity; transmembrane receptor protein tyrosine kinase activity; protein tyrosine kinase activity; protein kinase activity; nucleotide binding; Ras guanyl-nu	integral component of membrane; membrane; endoplasmic reticulum; focal adhesion; extracellular region; Golgi apparatus; plasma membrane; integral component of plasma membrane; transport vesicle; cytoplasmic vesicle; nucleus; cytoplasm; cell surface	1.84487	1e-122	1.33e-120
ENSG00000270953	48	56	42	9	5	11	40.7012	48.3726	49.0942	11.3704	4.59581	10.6929	65.331	77.6446	78.803	73.9262	18.251	7.37691	17.1636	14.2638	5.18277	RP11-2E11.9		7	130507660	130508282	antisense				1.84291	1.47e-08	9.41e-08
ENSG00000153253	13	14	20	0	0	1	11.0233	12.0931	23.3782	0	0	0.972083	1.43879	1.57843	3.05139	2.02287	0	0	0.126879	0.042293	47.8299	SCN3A	sodium voltage-gated channel alpha subunit 3	2	165087522	165204067	protein_coding	transport; ion transport; sodium ion transport; neuronal action potential; ion transmembrane transport; regulation of ion transmembrane transport; sodium ion transmembrane transport; transmembrane transport; regulation of postsynaptic membrane potential;	ion channel activity; voltage-gated ion channel activity; voltage-gated sodium channel activity; sodium channel activity	voltage-gated sodium channel complex; cytoplasm; plasma membrane; membrane; integral component of membrane	1.84007	2.67e-06	1.4e-05
ENSG00000197142	24	33	22	2	4	3	20.3506	28.5053	25.716	2.52675	3.67665	2.91625	6.20257	8.68799	7.83786	7.57614	0.770116	1.12059	0.88883	0.926511	8.17706	ACSL5	acyl-CoA synthetase long-chain family member 5	10	112374018	112428380	protein_coding	long-chain fatty acid metabolic process; lipid metabolic process; fatty acid metabolic process; metabolic process; long-chain fatty-acyl-CoA biosynthetic process	nucleotide binding; catalytic activity; long-chain fatty acid-CoA ligase activity; ATP binding; ligase activity; decanoate--CoA ligase activity	nucleus; nucleolus; mitochondrion; mitochondrial outer membrane; endoplasmic reticulum; endoplasmic reticulum membrane; membrane; integral component of membrane; mitochondrial inner membrane	1.83917	9.26e-07	5.05e-06
ENSG00000137463	554	505	341	105	115	119	469.76	436.217	398.598	132.654	105.704	115.678	350.829	325.778	297.684	324.764	99.0697	78.9423	86.3913	88.1344	3.68487	MGARP	mitochondria localized glutamic acid rich protein	4	139266163	139280338	protein_coding	protein targeting to mitochondrion; anterograde axonal transport; retrograde axonal transport; regulation of mitochondrion organization; positive regulation of mitochondrion organization; axonal transport of mitochondrion; cellular response to steroid hor	protein binding	mitochondrion; mitochondrial outer membrane; membrane; integral component of membrane; integral component of mitochondrial outer membrane; axon cytoplasm	1.83701	4.91e-43	1.45e-41
ENSG00000104447	759	647	567	132	187	174	643.588	558.876	662.772	166.765	171.883	169.142	243.461	211.415	250.718	235.198	63.0851	65.0211	63.9843	64.0302	3.67323	TRPS1	transcriptional repressor GATA binding 1	8	115408496	115809673	protein_coding	negative regulation of transcription from RNA polymerase II promoter; skeletal system development; transcription, DNA-templated; regulation of transcription, DNA-templated; transcription from RNA polymerase II promoter; NLS-bearing protein import into nuc	RNA polymerase II regulatory region sequence-specific DNA binding; RNA polymerase II transcription factor binding; transcriptional activator activity, RNA polymerase II transcription regulatory region sequence-specific binding; DNA binding; chromatin bind	nuclear chromatin; nucleus; nucleoplasm; transcription factor complex	1.83294	1.45e-57	6.1e-56
ENSG00000162998	621	636	426	112	153	151	526.572	549.374	497.956	141.498	140.632	146.785	166.531	173.743	157.481	165.918	44.7495	44.4756	46.4214	45.2155	3.6695	FRZB	frizzled-related protein	2	182833275	182867162	protein_coding	cochlea morphogenesis; negative regulation of canonical Wnt signaling pathway; negative regulation of hepatocyte differentiation; somite development; negative regulation of cartilage development; convergent extension involved in organogenesis; inner ear m	Wnt-protein binding; protein binding	extracellular space; extracellular region; membrane	1.83294	4.78e-54	1.84e-52
ENSG00000099957	268	257	202	50	61	63	227.249	221.996	236.12	63.1687	56.0689	61.2412	123.909	121.045	128.746	124.566	34.4431	30.5719	33.3922	32.8024	3.79748	P2RX6	purinergic receptor P2X 6	22	21009808	21028830	protein_coding	transport; ion transport; muscle contraction; signal transduction; blood coagulation; response to ATP; purinergic nucleotide receptor signaling pathway; protein homooligomerization; excitatory postsynaptic potential; cation transmembrane transport	purinergic nucleotide receptor activity; transmembrane signaling receptor activity; extracellular ATP-gated cation channel activity; ion channel activity; ATP binding; channel activity; identical protein binding	integral component of nuclear inner membrane; cytoplasm; plasma membrane; integral component of plasma membrane; membrane; integral component of membrane; cell junction; postsynapse	1.83288	2.94e-27	5.04e-26
ENSG00000132623	74	71	41	10	19	5	62.7477	61.3295	47.9253	12.6337	17.4641	4.86042	22.0206	21.5229	16.8189	20.1208	4.43367	6.12882	1.70571	4.0894	4.92023	ANKEF1	ankyrin repeat and EF-hand domain containing 1	20	9986126	10058303	protein_coding		calcium ion binding		1.83261	4.13e-09	2.74e-08
ENSG00000156869	384	354	285	64	103	84	325.61	305.784	333.139	80.856	94.6737	81.655	373.406	350.67	382.041	368.705	92.7247	108.571	93.6411	98.3122	3.75035	FRRS1	ferric chelate reductase 1	1	99708703	99766631	protein_coding	oxidation-reduction process	ferric-chelate reductase activity; oxidoreductase activity; metal ion binding	membrane; integral component of membrane	1.83019	2.13e-35	4.9e-34
ENSG00000139044	89	88	69	12	21	19	75.4669	76.0141	80.6548	15.1605	19.3024	18.4696	56.8489	57.2611	60.7569	58.289	11.4203	14.5404	13.9131	13.2913	4.38551	B4GALNT3	beta-1,4-N-acetyl-galactosaminyltransferase 3	12	460364	563509	protein_coding		acetylgalactosaminyltransferase activity; transferase activity; N-acetyl-beta-glucosaminyl-glycoprotein 4-beta-N-acetylgalactosaminyltransferase activity	Golgi apparatus; membrane; integral component of membrane; Golgi cisterna membrane; intracellular membrane-bounded organelle	1.82969	6.5e-12	5.26e-11
ENSG00000160801	512	549	450	113	135	127	434.147	474.224	526.01	142.761	124.087	123.455	216.532	236.521	262.349	238.467	71.2027	61.8887	61.5734	64.8883	3.67504	PTH1R	parathyroid hormone 1 receptor	3	46877746	46903799	protein_coding	G-protein coupled receptor signaling pathway; cell surface receptor signaling pathway; signal transduction; skeletal system development; G-protein coupled receptor signaling pathway, coupled to cyclic nucleotide second messenger; adenylate cyclase-modulat	parathyroid hormone receptor activity; G-protein coupled receptor activity; transmembrane signaling receptor activity; signal transducer activity; protein binding; peptide hormone binding; protein self-association	integral component of membrane; membrane; plasma membrane; nucleus; cytoplasm; integral component of plasma membrane; basolateral plasma membrane; apical plasma membrane; receptor complex; extracellular exosome; brush border membrane; intracellular	1.82884	1.05e-45	3.35e-44
ENSG00000183484	43	33	27	2	5	8	36.4615	28.5053	31.5606	2.52675	4.59581	7.77667	12.8703	10.0619	11.1403	11.3575	0.891899	1.62224	2.74503	1.75306	6.47868	GPR132	G protein-coupled receptor 132	14	105049389	105065445	protein_coding	G1/S transition of mitotic cell cycle; signal transduction; G-protein coupled receptor signaling pathway; negative regulation of G2/M transition of mitotic cell cycle	signal transducer activity; G-protein coupled receptor activity	plasma membrane; membrane; integral component of membrane	1.82614	3.1e-07	1.76e-06
ENSG00000092758	254	219	174	37	71	47	215.377	189.171	203.39	46.7449	65.2605	45.6879	269.559	236.76	254.556	253.625	58.5042	81.6778	57.1814	65.7878	3.8552	COL9A3	collagen type IX alpha 3 chain	20	62816244	62841159	protein_coding	male gonad development; female gonad development; extracellular matrix organization	extracellular matrix structural constituent conferring tensile strength	extracellular region; proteinaceous extracellular matrix; collagen trimer; collagen type IX trimer; endoplasmic reticulum lumen	1.82022	7.99e-23	1.15e-21
ENSG00000184979	517	634	424	119	156	115	438.386	547.647	495.618	150.342	143.389	111.79	205.912	257.232	232.794	231.979	70.6161	67.3506	52.508	63.4915	3.6537	USP18	ubiquitin specific peptidase 18	22	18149899	18177397	protein_coding	proteolysis; ubiquitin-dependent protein catabolic process; protein deubiquitination; regulation of type I interferon-mediated signaling pathway	thiol-dependent ubiquitin-specific protease activity; protein binding; peptidase activity; cysteine-type peptidase activity; hydrolase activity; ISG15-specific protease activity; thiol-dependent ubiquitinyl hydrolase activity	nucleus; cytoplasm; cytosol	1.81817	6.61e-42	1.88e-40
ENSG00000152137	311	249	191	55	65	60	263.71	215.085	223.262	69.4856	59.7456	58.325	413.988	337.654	350.49	367.377	109.083	93.7921	91.562	98.1456	3.74318	HSPB8	heat shock protein family B (small) member 8	12	119178642	119221131	protein_coding	regulation of cellular response to heat	protein binding; identical protein binding	intracellular; nucleus; nucleoplasm; cytoplasm; cytosol	1.81555	8.03e-26	1.3e-24
ENSG00000182389	54	45	44	3	13	10	45.7889	38.8708	51.4321	3.79012	11.9491	9.72083	14.3877	12.2139	16.1609	14.2542	1.19093	3.75463	3.05446	2.66667	5.3453	CACNB4	calcium voltage-gated channel auxiliary subunit beta 4	2	151832768	152099475	protein_coding	regulation of voltage-gated calcium channel activity; calcium ion transmembrane transport; cardiac conduction; membrane depolarization; regulation of ion transmembrane transport; neuromuscular junction development; chemical synaptic transmission; calcium	high voltage-gated calcium channel activity; protein binding; calcium channel activity; voltage-gated calcium channel activity; voltage-gated ion channel activity	cytoplasmic side of plasma membrane; voltage-gated calcium channel complex; plasma membrane; cytosol	1.81025	3.26e-08	2.02e-07
ENSG00000182459	38	47	21	2	10	3	32.2218	40.5984	24.5471	2.52675	9.19162	2.91625	16.6435	20.9703	12.6793	16.7644	1.30514	4.74774	1.50633	2.51974	6.65322	TEX19	testis expressed 19	17	82359247	82363776	protein_coding	spermatogenesis; cell differentiation; meiotic cell cycle		cytoplasm	1.80815	5.83e-07	3.24e-06
ENSG00000143196	21	10	12	0	0	0	17.8068	8.63796	14.0269	0	0	0	9.97021	4.83649	7.85382	7.55351	0	0	0	0	#DIV/0!	DPT	dermatopontin	1	168695459	168729264	protein_coding	cell adhesion; negative regulation of cell proliferation; collagen fibril organization		extracellular matrix; extracellular region; proteinaceous extracellular matrix; extracellular space; extracellular exosome	1.80193	3.78e-06	1.95e-05
ENSG00000171444	643	616	417	97	150	177	545.227	532.099	487.436	122.547	137.874	172.059	642.577	627.105	574.467	614.717	144.428	162.492	202.78	169.9	3.61811	MCC	mutated in colorectal cancers	5	113022099	113488830	protein_coding	signal transduction; negative regulation of epithelial cell migration; Wnt signaling pathway; establishment of protein localization; negative regulation of epithelial cell proliferation; negative regulation of canonical Wnt signaling pathway	receptor activity; protein binding	nucleus; nucleoplasm; cytoplasm; cytosol; plasma membrane; membrane; lamellipodium; cell projection	1.79911	8.06e-46	2.57e-44
ENSG00000204839	202	181	129	31	49	42	171.284	156.347	150.789	39.1646	45.039	40.8275	101.955	93.0638	89.7556	94.9248	23.3123	26.8089	24.3021	24.8078	3.82642	MROH6	maestro heat like repeat family member 6	8	143566187	143572971	protein_coding				1.79868	1.13e-19	1.4e-18
ENSG00000111913	95	90	56	17	13	20	80.5545	77.7417	65.459	21.4774	11.9491	19.4417	23.032	22.2278	18.7159	21.3253	6.14078	3.41647	5.55873	5.03866	4.23233	FAM65B	family with sequence similarity 65 member B	6	24804282	25042018	protein_coding	skeletal muscle fiber development; sensory perception of sound; multicellular organism development; muscle organ development; cell differentiation	protein binding	cytoplasm; mitochondrion; cytoskeleton; plasma membrane; membrane; filopodium; cell projection; stereocilium membrane; apical plasma membrane	1.79801	5.57e-11	4.21e-10
ENSG00000163395	68	71	64	6	1	0	57.6601	61.3295	74.8103	7.58025	0.919162	0	14.3845	15.2999	18.6629	16.1157	1.89104	0.229303	0	0.706782	22.8016	IGFN1	immunoglobulin-like and fibronectin type III domain containing 1	1	201190825	201228952	protein_coding		protein binding	nucleus; cytoplasm; Z disc	1.79795	4.37e-06	2.25e-05
ENSG00000068615	2047	1977	1510	373	536	531	1735.74	1707.73	1765.05	471.239	492.671	516.176	1811.84	1782.59	1842.44	1812.29	491.898	514.27	538.806	514.992	3.51906	REEP1	receptor accessory protein 1	2	86213993	86338083	protein_coding	protein insertion into membrane; endoplasmic reticulum tubular network organization; regulation of intracellular transport	protein binding; microtubule binding; olfactory receptor binding	cytoplasm; mitochondrion; endoplasmic reticulum; membrane; integral component of membrane; mitochondrial membrane; endoplasmic reticulum tubular network; endoplasmic reticulum membrane	1.79663	2.72e-136	4.52e-134
ENSG00000057294	3145	3072	2247	557	851	803	2666.78	2653.58	2626.54	703.7	782.207	780.583	2959.8	2945.15	2915.14	2940.03	781.021	868.155	866.352	838.509	3.50626	PKP2	plakophilin 2	12	32790745	32896840	protein_coding	desmosome assembly; cell adhesion; heart development; negative regulation of cell proliferation; positive regulation of sodium ion transport; gap junction assembly; single organismal cell-cell adhesion; negative regulation of cell migration; keratinizatio	protein kinase C binding; protein binding; sodium channel regulator activity; intermediate filament binding; protein complex scaffold; ion channel binding; alpha-catenin binding; cadherin binding; cell adhesive protein binding involved in bundle of His ce	cornified envelope; nucleus; nucleoplasm; intermediate filament; plasma membrane; cell-cell junction; adherens junction; intercalated disc; integral component of membrane; cell junction; desmosome	1.79432	1.26e-174	3.71e-172
ENSG00000118849	34	60	42	6	9	9	28.83	51.8278	49.0942	7.58025	8.27246	8.74875	54.1918	97.4206	92.2824	81.2983	14.2486	15.5497	16.445	15.4144	5.27416	RARRES1	retinoic acid receptor responder 1	3	158696892	158732696	protein_coding	negative regulation of cell proliferation		membrane; integral component of membrane; extracellular exosome	1.79392	7.49e-08	4.5e-07
ENSG00000131650	89	80	41	11	19	12	75.4669	69.1037	47.9253	13.8971	17.4641	11.665	39.6776	36.3321	25.1973	33.7357	7.30658	9.18196	6.13302	7.54052	4.47392	KREMEN2	kringle containing transmembrane protein 2	16	2963944	2968383	protein_coding	cell communication; Wnt signaling pathway; negative regulation of canonical Wnt signaling pathway		plasma membrane; membrane; integral component of membrane; early endosome membrane	1.79171	9.46e-10	6.58e-09
ENSG00000197766	236	248	229	54	71	51	200.114	214.222	267.681	68.2222	65.2605	49.5762	199.119	213.156	266.349	226.208	67.8828	64.9359	49.3296	60.7161	3.72566	CFD	complement factor D	19	859643	863630	protein_coding	immune system process; platelet degranulation; proteolysis; complement activation; complement activation, alternative pathway; neutrophil degranulation; innate immune response	serine-type endopeptidase activity; peptidase activity; serine-type peptidase activity; hydrolase activity	extracellular region; platelet alpha granule lumen; secretory granule lumen; extracellular exosome; ficolin-1-rich granule lumen; extracellular space	1.78947	6.5e-23	9.36e-22
ENSG00000214050	136	134	106	26	25	36	115.32	115.749	123.905	32.8477	22.9791	34.995	191.244	191.955	205.48	196.226	54.4739	38.1079	58.0348	50.2055	3.90846	FBXO16	F-box protein 16	8	28348287	28490318	protein_coding				1.78916	3.29e-15	3.23e-14
ENSG00000139737	321	350	271	68	94	75	272.19	302.329	316.775	85.9095	86.4013	72.9062	302.769	336.294	352.363	330.476	95.5611	96.1082	81.097	90.9221	3.63471	SLAIN1	SLAIN motif family member 1	13	77697854	77764242	protein_coding		protein binding		1.78708	2.83e-31	5.57e-30
ENSG00000171476	83	79	65	13	18	18	70.3792	68.2399	75.9792	16.4239	16.5449	17.4975	61.6821	59.8071	66.59	62.6931	14.3943	14.5004	15.3352	14.7433	4.25231	HOPX	HOP homeobox	4	56647988	56681899	protein_coding	trophectodermal cell differentiation; transcription, DNA-templated; regulation of transcription, DNA-templated; regulation of transcription from RNA polymerase II promoter; multicellular organism development; negative regulation of cell differentiation	DNA binding; protein binding	nucleus; cytoplasm	1.78415	5.67e-11	4.28e-10
ENSG00000172031	134	133	100	20	39	27	113.624	114.885	116.891	25.2675	35.8473	26.2462	93.1728	94.2066	95.8516	94.4103	20.7196	29.3951	21.5221	23.8789	3.95371	EPHX4	epoxide hydrolase 4	1	92029982	92063536	protein_coding		catalytic activity; hydrolase activity	membrane; integral component of membrane	1.7829	5.55e-15	5.37e-14
ENSG00000197249	89	86	51	10	21	17	75.4669	74.2865	59.6144	12.6337	19.3024	16.5254	51.4255	50.6211	40.6231	47.5566	8.60903	13.1533	11.2609	11.0077	4.32028	SERPINA1	serpin family A member 1	14	94376747	94390693	protein_coding	platelet degranulation; ER to Golgi vesicle-mediated transport; acute-phase response; blood coagulation; hemostasis; negative regulation of peptidase activity; negative regulation of endopeptidase activity; neutrophil degranulation; COPII vesicle coating	glycoprotein binding; protease binding; serine-type endopeptidase inhibitor activity; protein binding; peptidase inhibitor activity; identical protein binding	intracellular membrane-bounded organelle; extracellular space; Golgi membrane; extracellular region; proteinaceous extracellular matrix; endoplasmic reticulum; endoplasmic reticulum lumen; Golgi apparatus; ER to Golgi transport vesicle; platelet alpha gra	1.77923	1.7e-10	1.24e-09
ENSG00000231789	93	91	66	12	19	24	78.8586	78.6055	77.1481	15.1605	17.4641	23.33	83.9815	83.7119	82.1598	83.2844	16.1454	18.5986	24.8456	19.8632	4.1929	PIK3CD-AS2	PIK3CD antisense RNA 2	1	9672426	9687555	antisense				1.77915	1.92e-11	1.5e-10
ENSG00000082497	1550	1451	1072	259	427	384	1314.31	1253.37	1253.07	327.214	392.482	373.28	1645.97	1569.65	1569.28	1594.97	409.786	491.525	467.476	456.262	3.49573	SERTAD4	SERTA domain containing 4	1	210232799	210246631	protein_coding			nucleus	1.77825	2.14e-98	1.96e-96
ENSG00000132000	418	464	337	85	123	104	354.44	400.802	393.923	107.387	113.057	101.097	479.621	542.357	533.048	518.342	145.314	152.986	136.802	145.034	3.57393	PODNL1	podocan like 1	19	13931187	13953392	protein_coding	negative regulation of protein kinase activity; cytokine-mediated signaling pathway; negative regulation of JAK-STAT cascade	protein kinase inhibitor activity	extracellular region; proteinaceous extracellular matrix; cytoplasm; extracellular matrix	1.77825	6.46e-39	1.67e-37
ENSG00000088538	173	192	138	40	44	37	146.694	165.849	161.31	50.535	40.4431	35.9671	16.7555	18.9433	18.4249	18.0412	5.77213	4.61943	4.10818	4.83325	3.73273	DOCK3	dedicator of cytokinesis 3	3	50675241	51384198	protein_coding	small GTPase mediated signal transduction; positive regulation of GTPase activity	guanyl-nucleotide exchange factor activity; protein binding; SH3 domain binding	cytoplasm; cytosol	1.77711	8.43e-19	9.96e-18
ENSG00000108176	26	34	19	5	3	1	22.0465	29.3691	22.2093	6.31687	2.75749	0.972083	28.6691	38.1913	28.8808	31.9137	8.2144	3.58581	1.26409	4.35477	7.32845	DNAJC12	DnaJ heat shock protein family (Hsp40) member C12	10	67796665	67838166	protein_coding				1.77596	2.45e-06	1.29e-05
ENSG00000188818	124	122	94	23	32	24	105.145	105.383	109.878	29.0576	29.4132	23.33	204.562	205.026	213.77	207.786	56.5323	57.2241	45.3891	53.0485	3.9169	ZDHHC11	zinc finger DHHC-type containing 11	5	795606	850986	protein_coding		transferase activity; transferase activity, transferring acyl groups; protein-cysteine S-palmitoyltransferase activity; zinc ion binding	endoplasmic reticulum; membrane; integral component of membrane	1.7758	2.49e-14	2.32e-13
ENSG00000198795	180	149	119	24	30	52	152.63	128.706	139.1	30.321	27.5749	50.5483	266.602	224.813	242.97	244.795	52.9624	48.1657	88.294	63.1407	3.87698	ZNF521	zinc finger protein 521	18	25061926	25352190	protein_coding	transcription, DNA-templated; regulation of transcription, DNA-templated; multicellular organism development; cell differentiation; neuron fate commitment	nucleic acid binding; DNA binding; protein domain specific binding; metal ion binding	nucleus	1.77554	1.14e-15	1.15e-14
ENSG00000074966	29	23	29	3	1	6	24.5903	19.8673	33.8984	3.79012	0.919162	5.8325	20.8304	16.8296	28.7153	22.1251	3.21061	0.778621	4.9407	2.97664	7.4329	TXK	TXK tyrosine kinase	4	48066393	48134256	protein_coding	cytokine production; adaptive immune response; immune system process; transcription, DNA-templated; regulation of transcription, DNA-templated; regulation of transcription from RNA polymerase II promoter; transcription from RNA polymerase II promoter; pro	nucleotide binding; RNA polymerase II core promoter proximal region sequence-specific DNA binding; RNA polymerase II regulatory region DNA binding; transcriptional activator activity, RNA polymerase II core promoter proximal region sequence-specific bindi	nucleus; cytoplasm; plasma membrane; membrane; extrinsic component of cytoplasmic side of plasma membrane	1.7755	2.24e-06	1.18e-05
ENSG00000115267	881	979	697	163	259	248	747.037	845.657	814.731	205.93	238.063	241.077	461.99	522.979	503.853	496.274	127.353	147.225	149.089	141.222	3.51413	IFIH1	interferon induced with helicase C domain 1	2	162267079	162318703	protein_coding	immune system process; detection of virus; response to virus; viral process; protein deubiquitination; protein sumoylation; negative regulation of type I interferon production; positive regulation of interferon-alpha production; positive regulation of int	nucleotide binding; DNA binding; RNA binding; double-stranded RNA binding; single-stranded RNA binding; helicase activity; protein binding; ATP binding; zinc ion binding; hydrolase activity; hydrolase activity, acting on acid anhydrides; ribonucleoprotein	nucleus; cytoplasm; cytosol	1.77487	2.05e-67	1.09e-65
ENSG00000166035	82	67	46	15	11	13	69.5313	57.8744	53.7699	18.9506	10.1108	12.6371	45.4453	37.8264	35.1437	39.4718	12.386	6.60836	8.25953	9.08464	4.34489	LIPC	lipase C, hepatic type	15	58410569	58569843	protein_coding	lipid metabolic process; fatty acid biosynthetic process; lipid catabolic process; triglyceride catabolic process; very-low-density lipoprotein particle remodeling; intermediate-density lipoprotein particle remodeling; low-density lipoprotein particle rem	phospholipase activity; triglyceride lipase activity; heparin binding; hydrolase activity; low-density lipoprotein particle binding; apolipoprotein binding; carboxylic ester hydrolase activity; lipase activity	extracellular region; extracellular space; endoplasmic reticulum lumen; high-density lipoprotein particle	1.77447	1.8e-09	1.22e-08
ENSG00000185532	592	522	413	110	153	131	501.982	450.902	482.76	138.971	140.632	127.343	84.7656	76.1401	81.5198	80.8085	23.4669	23.7474	21.5034	22.9059	3.52785	PRKG1	protein kinase, cGMP-dependent, type I	10	50991358	52298350	protein_coding	protein phosphorylation; signal transduction; metabolic process; phosphorylation; actin cytoskeleton organization; regulation of GTPase activity; negative regulation of platelet aggregation; neuron migration; dendrite development; cGMP-mediated signaling;	nucleotide binding; catalytic activity; protein kinase activity; protein serine/threonine kinase activity; cGMP-dependent protein kinase activity; calcium channel regulator activity; protein binding; ATP binding; kinase activity; transferase activity; cGM	cytoplasm; cytosol; plasma membrane; Golgi apparatus	1.7735	4.91e-47	1.61e-45
ENSG00000164749	115	112	77	9	22	37	97.5134	96.7452	90.0061	11.3704	20.2216	35.9671	88.7292	88.0302	81.8982	86.2192	10.3461	18.4	32.7271	20.4911	4.20765	HNF4G	hepatocyte nuclear factor 4 gamma	8	75407914	75566843	protein_coding	transcription, DNA-templated; regulation of transcription, DNA-templated; regulation of transcription from RNA polymerase II promoter; transcription initiation from RNA polymerase II promoter; intracellular receptor signaling pathway; steroid hormone medi	RNA polymerase II core promoter proximal region sequence-specific DNA binding; transcriptional activator activity, RNA polymerase II core promoter proximal region sequence-specific binding; DNA binding; transcription factor activity, sequence-specific DNA	nucleus; nucleoplasm	1.77322	1.9e-11	1.49e-10
ENSG00000090539	897	768	629	193	221	177	760.604	663.396	735.245	243.831	203.135	172.059	607.511	529.869	587.256	574.879	194.753	162.248	137.427	164.81	3.48814	CHRD	chordin	3	184380073	184390736	protein_coding	skeletal system development; positive regulation of mesenchymal cell proliferation; multicellular organism development; BMP signaling pathway involved in spinal cord dorsal/ventral patterning; negative regulation of cell migration; negative regulation of	protein binding; cytokine binding; heparin binding; syndecan binding	extracellular region; extracellular space	1.77198	1.78e-53	6.81e-52
ENSG00000170801	12	25	10	1	0	0	10.1753	21.5949	11.6891	1.26337	0	0	4.45894	9.46315	5.12231	6.34813	0.553626	0	0	0.184542	34.3994	HTRA3	HtrA serine peptidase 3	4	8269765	8307111	protein_coding	regulation of cell growth; proteolysis; negative regulation of transforming growth factor beta receptor signaling pathway; negative regulation of BMP signaling pathway	endopeptidase activity; serine-type endopeptidase activity; protein binding; insulin-like growth factor binding; peptidase activity; serine-type peptidase activity; hydrolase activity	extracellular region	1.76822	6.32e-06	3.2e-05
ENSG00000168679	382	396	290	67	93	114	323.914	342.063	338.984	84.6461	85.4821	110.817	160.195	169.171	167.648	165.671	41.8626	42.276	54.8059	46.3148	3.57707	SLC16A4	solute carrier family 16 member 4	1	110362848	110391082	protein_coding	transport; monocarboxylic acid transport; transmembrane transport	monocarboxylic acid transmembrane transporter activity; symporter activity	plasma membrane; integral component of plasma membrane; membrane; integral component of membrane	1.76677	1.33e-33	2.87e-32
ENSG00000168676	36	29	26	2	3	8	30.5259	25.0501	30.3917	2.52675	2.75749	7.77667	43.4842	35.6839	43.293	40.8204	3.59936	3.92804	11.0779	6.20176	6.58206	KCTD19	potassium channel tetramerization domain containing 19	16	67289428	67326763	protein_coding	protein homooligomerization			1.76627	1.36e-06	7.32e-06
ENSG00000159217	836	793	570	171	211	191	708.88	684.991	666.279	216.037	193.943	185.668	931.511	900.119	875.531	902.387	283.886	254.853	243.979	260.906	3.45867	IGF2BP1	insulin like growth factor 2 mRNA binding protein 1	17	48997412	49055650	protein_coding	RNA localization; regulation of translation; transport; gene expression; regulation of mRNA stability involved in response to stress; negative regulation of translation; pallium cell proliferation in forebrain; regulation of cytokine biosynthetic process;	nucleotide binding; nucleic acid binding; RNA binding; mRNA binding; mRNA 3'-UTR binding; protein binding; translation regulator activity; mRNA 5'-UTR binding	nucleus; nucleoplasm; cytoplasm; cytosol; cytoplasmic stress granule; lamellipodium; filopodium; axon; dendrite; growth cone; intracellular ribonucleoprotein complex; cell projection; dendritic spine; perinuclear region of cytoplasm; CRD-mediated mRNA sta	1.76423	3.8e-63	1.83e-61
ENSG00000106278	24	18	12	0	0	3	20.3506	15.5483	14.0269	0	0	2.91625	34.3181	26.2198	23.6542	28.064	0	0	4.91779	1.63926	17.1199	PTPRZ1	protein tyrosine phosphatase, receptor type Z1	7	121873089	122062036	protein_coding	hematopoietic progenitor cell differentiation; protein dephosphorylation; axonogenesis; central nervous system development; learning or memory; dephosphorylation; peptidyl-tyrosine dephosphorylation; oligodendrocyte differentiation; regulation of oligoden	phosphoprotein phosphatase activity; protein tyrosine phosphatase activity; transmembrane receptor protein tyrosine phosphatase activity; protein binding; hydrolase activity; phosphatase activity	extracellular region; proteinaceous extracellular matrix; plasma membrane; integral component of plasma membrane; membrane; integral component of membrane; intrinsic component of plasma membrane; perineuronal net	1.76054	7.04e-06	3.55e-05
ENSG00000179546	964	926	681	177	232	268	817.416	799.875	796.028	223.617	213.246	260.518	288.33	282.143	280.786	283.753	78.8774	75.2189	91.8936	81.9966	3.46055	HTR1D	5-hydroxytryptamine receptor 1D	1	23191895	23194729	protein_coding	smooth muscle contraction; signal transduction; G-protein coupled receptor signaling pathway; G-protein coupled receptor signaling pathway, coupled to cyclic nucleotide second messenger; adenylate cyclase-inhibiting G-protein coupled receptor signaling pa	signal transducer activity; G-protein coupled receptor activity; G-protein coupled serotonin receptor activity; neurotransmitter receptor activity; serotonin binding	plasma membrane; integral component of plasma membrane; membrane; integral component of membrane	1.76017	1.01e-68	5.43e-67
ENSG00000063180	239	289	212	55	52	78	202.658	249.637	247.809	69.4856	47.7964	75.8225	461.111	568.003	563.843	530.986	158.101	108.752	172.52	146.458	3.62552	CA11	carbonic anhydrase 11	19	48637942	48646312	protein_coding			extracellular region; basolateral plasma membrane	1.75894	1.92e-22	2.71e-21
ENSG00000197587	24	14	14	0	2	1	20.3506	12.0931	16.3647	0	1.83832	0.972083	7.06373	4.19755	5.68023	5.64717	0	0.638086	0.337412	0.325166	17.3671	DMBX1	diencephalon/mesencephalon homeobox 1	1	46506996	46514226	protein_coding	negative regulation of transcription from RNA polymerase II promoter; transcription, DNA-templated; regulation of transcription, DNA-templated; multicellular organism development; central nervous system development; brain development; adult feeding behavi	RNA polymerase II regulatory region sequence-specific DNA binding; transcriptional repressor activity, RNA polymerase II transcription regulatory region sequence-specific binding; DNA binding; transcription factor activity, sequence-specific DNA binding;	nucleus; transcription factor complex	1.75863	7.18e-06	3.61e-05
ENSG00000157399	22	23	18	0	2	4	18.6547	19.8673	21.0404	0	1.83832	3.88833	14.9417	15.9129	16.8525	15.9024	0	1.47243	3.1144	1.52894	10.4009	ARSE	arylsulfatase E (chondrodysplasia punctata 1)	X	2934632	2968310	protein_coding	skeletal system development; glycosphingolipid metabolic process; metabolic process; post-translational protein modification	catalytic activity; arylsulfatase activity; sulfuric ester hydrolase activity; hydrolase activity; metal ion binding	endoplasmic reticulum lumen; Golgi apparatus; Golgi stack; extracellular exosome; integral component of membrane; membrane	1.75756	5.46e-06	2.78e-05
ENSG00000135547	27	13	13	1	1	1	22.8944	11.2294	15.1958	1.26337	0.919162	0.972083	8.91008	4.37025	5.91393	6.39808	0.491681	0.35772	0.378316	0.409239	15.6341	HEY2	hes related family bHLH transcription factor with YRPW motif 2	6	125747664	125761269	protein_coding	transcription, DNA-templated; regulation of transcription, DNA-templated; negative regulation of transcription from RNA polymerase II promoter; blood vessel development; vasculogenesis; muscular septum morphogenesis; outflow tract morphogenesis; atriovent	DNA binding; protein dimerization activity; transcription factor activity, RNA polymerase II core promoter sequence-specific; transcription factor activity, protein binding; RNA polymerase II activating transcription factor binding; transcription factor a	nucleus; Sin3 complex; nucleoplasm; cytoplasm; transcriptional repressor complex	1.75551	7.42e-06	3.73e-05
ENSG00000159403	5733	5741	4193	1154	1608	1451	4861.25	4959.06	4901.24	1457.93	1478.01	1410.49	7910.91	8070.07	7975.98	7985.65	2372.55	2405.23	2295.35	2357.71	3.38704	C1R	complement C1r	12	7080209	7092607	protein_coding	immune system process; proteolysis; immune response; complement activation; complement activation, classical pathway; innate immune response	serine-type endopeptidase activity; calcium ion binding; protein binding; peptidase activity; serine-type peptidase activity; hydrolase activity; metal ion binding	extracellular region; extracellular exosome; blood microparticle	1.75258	3.91e-256	2.23e-253
ENSG00000109255	211	216	181	48	64	40	178.916	186.58	211.573	60.642	58.8264	38.8833	264.864	276.21	313.209	284.761	89.7735	87.0857	57.5623	78.1405	3.64422	NMU	neuromedin U	4	55595229	55636698	protein_coding	regulation of smooth muscle contraction; gastric acid secretion; signal transduction; G-protein coupled receptor signaling pathway; neuropeptide signaling pathway; digestion; photoperiodism; sensory perception of pain; eating behavior; positive regulation	receptor binding; protein binding; neuromedin U receptor binding	extracellular region; terminal bouton	1.75197	3.01e-20	3.81e-19
ENSG00000130203	132	123	97	28	26	29	111.928	106.247	113.384	35.3745	23.8982	28.1904	129.547	122.971	131.232	127.917	40.9427	27.66	32.6278	33.7435	3.79085	APOE	apolipoprotein E	19	44905754	44909393	protein_coding	regulation of plasma lipoprotein particle levels; negative regulation of triglyceride metabolic process; cardiovascular system development; triglyceride homeostasis; lipid homeostasis; maintenance of location in cell; negative regulation of inflammatory r	lipoprotein particle binding; phosphatidylcholine-sterol O-acyltransferase activator activity; cholesterol transporter activity; lipid binding; beta-amyloid binding; lipid transporter activity; protein binding; phospholipid binding; heparin binding; chole	low-density lipoprotein particle; cell; extracellular space; extracellular region; nucleus; cytoplasm; early endosome; endoplasmic reticulum; Golgi apparatus; plasma membrane; membrane; dendrite; extracellular matrix; very-low-density lipoprotein particle	1.75104	3.12e-14	2.9e-13
ENSG00000143819	2474	2504	1777	488	681	643	2097.81	2162.95	2077.15	616.527	625.95	625.05	1642.12	1693.11	1625.95	1653.73	482.604	489.98	489.276	487.287	3.39375	EPHX1	epoxide hydrolase 1	1	225810092	225845563	protein_coding	xenobiotic metabolic process; response to toxic substance; aromatic compound catabolic process; cellular aromatic compound metabolic process; response to organic cyclic compound	catalytic activity; epoxide hydrolase activity; hydrolase activity; cis-stilbene-oxide hydrolase activity	endoplasmic reticulum; endoplasmic reticulum membrane; membrane; integral component of membrane; organelle membrane; intracellular membrane-bounded organelle	1.75007	3.44e-154	7.61e-152
ENSG00000170703	33	28	34	4	6	5	27.9821	24.1863	39.743	5.0535	5.51497	4.86042	14.5135	12.5448	20.6136	15.8906	2.62111	2.86046	2.52096	2.66751	5.95709	TTLL6	tubulin tyrosine ligase like 6	17	48762235	48817214	protein_coding	cellular protein modification process; protein polyglutamylation; microtubule bundle formation; positive regulation of cilium movement; microtubule severing	nucleotide binding; protein binding; ATP binding; tubulin binding; ligase activity; protein-glutamic acid ligase activity	cytoplasm; cytoskeleton; microtubule; cilium; ciliary basal body; cell projection	1.7456	1.13e-06	6.14e-06
ENSG00000177989	33	32	21	4	6	2	27.9821	27.6415	24.5471	5.0535	5.51497	1.94417	36.7219	36.2749	32.2141	35.0703	6.63189	7.2375	2.5514	5.4736	6.40718	ODF3B	outer dense fiber of sperm tails 3B	22	50529710	50532580	protein_coding				1.74509	2.07e-06	1.1e-05
ENSG00000091972	33	32	21	5	4	3	27.9821	27.6415	24.5471	6.31687	3.67665	2.91625	22.6943	22.4181	19.9085	21.6736	5.12317	2.98187	2.36517	3.49007	6.21008	CD200	CD200 molecule	3	112332347	112362812	protein_coding	negative regulation of macrophage activation; regulation of immune response; homophilic cell adhesion via plasma membrane adhesion molecules; heterophilic cell-cell adhesion via plasma membrane cell adhesion molecules; cell recognition	receptor activity; receptor binding; protein binding; protein homodimerization activity; cell adhesion molecule binding	plasma membrane; integral component of plasma membrane; cell-cell adherens junction; membrane; integral component of membrane	1.74393	1.97e-06	1.05e-05
ENSG00000138642	1175	1285	985	250	346	332	996.332	1109.98	1151.38	315.844	318.03	322.732	664.443	740.232	767.84	724.172	210.633	212.091	215.226	212.65	3.40547	HERC6	HECT and RLD domain containing E3 ubiquitin protein ligase family member 6	4	88378739	88443111	protein_coding	protein polyubiquitination; protein ubiquitination; hematopoietic progenitor cell differentiation	ubiquitin-protein transferase activity; transferase activity	nucleus; cytoplasm; cytosol	1.74182	6.31e-83	4.38e-81
ENSG00000172967	17	12	14	1	0	0	14.415	10.3656	16.3647	1.26337	0	0	8.5296	6.13347	9.68328	8.11545	0.747559	0	0	0.249186	32.5678	XKR3	XK related 3	22	16783412	16821699	protein_coding			plasma membrane; membrane; integral component of membrane	1.73663	9.18e-06	4.57e-05
ENSG00000165029	1803	1650	1335	360	454	480	1528.84	1425.26	1560.5	454.815	417.3	466.6	1241.45	1157.34	1267.15	1221.98	369.318	338.855	378.888	362.353	3.37234	ABCA1	ATP binding cassette subfamily A member 1	9	104781002	104928237	protein_coding	peptide secretion; protein lipidation; lipid metabolic process; transport; phagocytosis, engulfment; lysosome organization; G-protein coupled receptor signaling pathway; response to nutrient; steroid metabolic process; cholesterol metabolic process; negat	nucleotide binding; receptor binding; transporter activity; protein binding; ATP binding; phospholipid binding; phospholipid transporter activity; anion transmembrane transporter activity; cholesterol binding; ATPase activity; cholesterol transporter acti	endoplasmic reticulum membrane; Golgi apparatus; plasma membrane; integral component of plasma membrane; external side of plasma membrane; cell surface; membrane; integral component of membrane; endocytic vesicle; high-density lipoprotein particle; intrac	1.7366	4.37e-107	4.67e-105
ENSG00000162654	35	22	27	5	1	5	29.678	19.0035	31.5606	6.31687	0.919162	4.86042	38.6432	24.7442	41.0945	34.8273	8.22509	1.19683	6.32867	5.2502	6.63352	GBP4	guanylate binding protein 4	1	89181148	89198932	protein_coding		nucleotide binding; GTPase activity; GTP binding; hydrolase activity	Golgi membrane; nucleus; cytoplasm; Golgi apparatus; membrane; perinuclear region of cytoplasm	1.73638	3.24e-06	1.69e-05
ENSG00000142621	66	66	39	7	18	10	55.9642	57.0106	45.5875	8.84362	16.5449	9.72083	42.1735	42.962	34.3538	39.8298	6.66437	12.4679	7.32542	8.81924	4.51624	FHAD1	forkhead associated phosphopeptide binding domain 1	1	15247272	15400283	protein_coding				1.73451	1.66e-08	1.06e-07
ENSG00000178150	255	247	188	46	57	74	216.225	213.358	219.755	58.1152	52.3923	71.9342	341.049	336.526	346.617	341.398	91.6644	82.6376	113.461	95.921	3.55916	ZNF114	zinc finger protein 114	19	48270102	48287608	protein_coding	transcription, DNA-templated; regulation of transcription, DNA-templated	nucleic acid binding; DNA binding; protein binding; identical protein binding; metal ion binding	intracellular; nucleus; extracellular exosome	1.73392	2.57e-23	3.77e-22
ENSG00000186470	2017	1949	1466	408	545	520	1710.3	1683.54	1713.62	515.457	500.944	505.483	2002.69	1971.36	2006.58	1993.54	603.579	586.585	591.901	594.022	3.35601	BTN3A2	butyrophilin subfamily 3 member A2	6	26365159	26378320	protein_coding	adaptive immune response; immune system process; T cell mediated immunity; interferon-gamma secretion		plasma membrane; membrane; integral component of membrane	1.73325	5.19e-132	8.08e-130
ENSG00000224791	22	34	21	1	4	5	18.6547	29.3691	24.5471	1.26337	3.67665	4.86042	14.3608	22.609	18.8969	18.6223	0.972575	2.83037	3.74166	2.51487	7.40486	KRT18P39	keratin 18 pseudogene 39	2	203764295	203765593	processed_pseudogene				1.73148	4.16e-06	2.14e-05
ENSG00000155269	173	139	136	31	46	35	146.694	120.068	158.972	39.1646	42.2815	34.0229	139.842	114.459	151.546	135.282	37.3352	40.3065	32.4337	36.6918	3.68699	GPR78	G protein-coupled receptor 78	4	8558725	8619761	protein_coding	G-protein coupled receptor signaling pathway; signal transduction; adenylate cyclase-activating G-protein coupled receptor signaling pathway	G-protein coupled receptor activity; signal transducer activity	integral component of membrane; membrane; plasma membrane	1.72747	3.41e-16	3.55e-15
ENSG00000084628	30	32	35	3	8	5	25.4383	27.6415	40.9119	3.79012	7.3533	4.86042	44.707	48.5791	71.9013	55.0625	6.66103	12.9232	8.54203	9.37542	5.87307	NKAIN1	Sodium/potassium transporting ATPase interacting 1	1	31179745	31239554	protein_coding	regulation of sodium ion transport	ATPase binding	plasma membrane; membrane; integral component of membrane	1.72518	1.42e-06	7.61e-06
ENSG00000117228	4705	4557	3160	901	1376	1115	3989.57	3936.32	3693.76	1138.3	1264.77	1083.87	5867.01	5788.71	5432	5695.91	1673.97	1859.95	1593.93	1709.28	3.33233	GBP1	guanylate binding protein 1	1	89052319	89065360	protein_coding	immune system process; regulation of calcium-mediated signaling; negative regulation of T cell receptor signaling pathway; defense response to virus; interferon-gamma-mediated signaling pathway; negative regulation of ERK1 and ERK2 cascade; negative regul	nucleotide binding; actin binding; GTPase activity; protein binding; GTP binding; hydrolase activity; enzyme binding; cytokine binding; spectrin binding; identical protein binding; Hsp90 protein binding	Golgi membrane; extracellular region; cytoplasm; Golgi apparatus; cytosol; plasma membrane; membrane	1.72426	3.23e-160	7.67e-158
ENSG00000250742	706	714	524	145	201	178	598.647	616.751	612.509	183.189	184.752	173.031	441.806	455.167	452.036	449.67	135.195	136.348	127.698	133.08	3.37893	RP11-834C11.4		12	54126098	54142493	lincRNA				1.723	2.6e-57	1.09e-55
ENSG00000165695	102	94	73	18	26	19	86.4901	81.1969	85.3305	22.7407	23.8982	18.4696	43.528	40.864	42.9444	42.4455	11.4448	12.0273	9.29521	10.9224	3.88609	AK8	adenylate kinase 8	9	132725578	132878777	protein_coding	nucleobase-containing compound metabolic process; nucleoside diphosphate phosphorylation; nucleoside triphosphate biosynthetic process; nucleotide biosynthetic process; nucleobase-containing small molecule interconversion; phosphorylation; ventricular sys	nucleotide binding; adenylate kinase activity; cytidylate kinase activity; nucleoside diphosphate kinase activity; protein binding; ATP binding; kinase activity; transferase activity; nucleobase-containing compound kinase activity; nucleoside kinase activ	cytoplasm; cytosol; axoneme; sperm flagellum	1.72149	1.24e-11	9.8e-11
ENSG00000127129	31	15	13	0	0	4	26.2862	12.9569	15.1958	0	0	3.88833	54.1984	26.7154	31.3316	37.4151	0	0	8.01718	2.67239	14.0006	EDN2	endothelin 2	1	41478775	41484673	protein_coding	prostaglandin biosynthetic process; temperature homeostasis; positive regulation of leukocyte chemotaxis; hormonal regulation of the force of heart contraction; positive regulation of the force of heart contraction by chemical signal; regulation of system	hormone activity; endothelin B receptor binding	extracellular region; extracellular space; intracellular; cell	1.72018	1.12e-05	5.51e-05
ENSG00000146409	796	814	587	144	227	226	674.962	703.13	686.15	181.926	208.65	219.691	1374.67	1432.04	1397.46	1401.39	370.521	424.949	447.435	414.302	3.38253	SLC18B1	solute carrier family 18 member B1	6	132769370	132798553	protein_coding	transport; transmembrane transport	transmembrane transporter activity	integral component of plasma membrane; membrane; integral component of membrane	1.71916	2.86e-60	1.29e-58
ENSG00000267034	19	39	12	2	2	3	16.1109	33.6881	14.0269	2.52675	1.83832	2.91625	11.41	23.8584	9.93408	15.0675	1.78948	1.30193	2.06533	1.71892	8.7657	RP11-384O8.1		2	222317242	222318653	lincRNA				1.71812	8.42e-06	4.21e-05
ENSG00000179111	42	34	37	8	7	5	35.6136	29.3691	43.2497	10.107	6.43414	4.86042	52.5274	43.3172	63.7901	53.2116	14.9071	9.48988	7.16876	10.5219	5.05722	HES7	hes family bHLH transcription factor 7	17	8120590	8124092	protein_coding	negative regulation of transcription from RNA polymerase II promoter; skeletal system development; somitogenesis; transcription, DNA-templated; regulation of transcription, DNA-templated; Notch signaling pathway; multicellular organism development; mesode	DNA binding; transcription factor binding; protein dimerization activity	nucleus	1.71642	5.95e-07	3.3e-06
ENSG00000183032	38	25	24	3	4	6	32.2218	21.5949	28.0539	3.79012	3.67665	5.8325	51.9707	34.8305	45.2481	44.0164	6.1131	5.93008	9.40726	7.15015	6.15602	SLC25A21	solute carrier family 25 member 21	14	36678431	37172866	protein_coding	lysine catabolic process; transport; dicarboxylic acid transport; mitochondrial transport; alpha-ketoglutarate transport; transmembrane transport	dicarboxylic acid transmembrane transporter activity; alpha-ketoglutarate transmembrane transporter activity	mitochondrion; mitochondrial inner membrane; membrane; integral component of membrane	1.71601	2.72e-06	1.42e-05
ENSG00000136237	178	166	125	29	45	45	150.934	143.39	146.114	36.6379	41.3623	43.7437	193.01	183.363	186.846	187.74	46.8515	52.893	55.9383	51.8943	3.61774	RAPGEF5	Rap guanine nucleotide exchange factor 5	7	22118238	22357144	protein_coding	positive regulation of GTPase activity; small GTPase mediated signal transduction; nervous system development; intracellular signal transduction	guanyl-nucleotide exchange factor activity; Ras guanyl-nucleotide exchange factor activity; Rap guanyl-nucleotide exchange factor activity; GTP-dependent protein binding	intracellular; nucleus; nucleoplasm; nuclear body	1.71515	1.84e-17	2.04e-16
ENSG00000114646	311	328	190	44	99	73	263.71	283.325	222.093	55.5885	90.9971	70.9621	126.237	135.627	106.315	122.727	26.6101	43.5601	33.9694	34.7132	3.53545	CSPG5	chondroitin sulfate proteoglycan 5	3	47562239	47580792	protein_coding	multicellular organism development; nervous system development; cell differentiation; glycosaminoglycan metabolic process; chondroitin sulfate biosynthetic process; chondroitin sulfate catabolic process; dermatan sulfate biosynthetic process; regulation o	protein binding; growth factor activity	Golgi membrane; extracellular region; endoplasmic reticulum; endoplasmic reticulum membrane; Golgi apparatus; Golgi lumen; plasma membrane; integral component of plasma membrane; cell surface; membrane; integral component of membrane; Golgi-associated ves	1.71453	6.6e-23	9.5e-22
ENSG00000121743	212	207	143	52	43	46	179.764	178.806	167.154	65.6955	39.524	44.7158	34.497	34.3132	32.0772	33.6291	12.6071	7.58472	8.58105	9.59095	3.50634	GJA3	gap junction protein alpha 3	13	20138255	20161049	protein_coding	transport; cell communication; cell-cell signaling; visual perception; transmembrane transport	gap junction channel activity	plasma membrane; gap junction; connexin complex; membrane; integral component of membrane; cell junction	1.71226	1.76e-18	2.06e-17
ENSG00000162975	30	20	16	3	3	1	25.4383	17.2759	18.7026	3.79012	2.75749	0.972083	11.1133	7.54737	8.17063	8.94376	1.6558	1.20467	0.424676	1.09505	8.16746	KCNF1	potassium voltage-gated channel modifier subfamily F member 1	2	10911937	10914225	protein_coding	transport; ion transport; potassium ion transport; regulation of ion transmembrane transport; protein homooligomerization; transmembrane transport; potassium ion transmembrane transport	ion channel activity; voltage-gated ion channel activity; voltage-gated potassium channel activity; potassium channel activity	plasma membrane; voltage-gated potassium channel complex; membrane; integral component of membrane	1.7122	8.27e-06	4.14e-05
ENSG00000091262	226	202	192	44	58	60	191.635	174.487	224.431	55.5885	53.3114	58.325	100.123	91.1635	117.257	102.848	29.0431	27.8534	30.4728	29.1231	3.53149	ABCC6	ATP binding cassette subfamily C member 6	16	16148928	16223522	protein_coding	transport; visual perception; response to drug; response to stimulus; transmembrane transport; ATP hydrolysis coupled anion transmembrane transport	nucleotide binding; transporter activity; ATP binding; ATPase activity; ATPase activity, coupled to transmembrane movement of substances; ATPase-coupled anion transmembrane transporter activity	nucleus; endoplasmic reticulum; endoplasmic reticulum membrane; plasma membrane; membrane; integral component of membrane; basolateral plasma membrane; apical plasma membrane; lateral plasma membrane	1.70973	9.87e-21	1.28e-19
ENSG00000164520	104	86	62	19	20	19	88.186	74.2865	72.4724	24.0041	18.3832	18.4696	107.939	90.9259	88.7056	95.8568	29.3808	22.5009	22.6066	24.8294	3.86061	RAET1E	retinoic acid early transcript 1E	6	149883375	149898102	protein_coding	T cell mediated cytotoxicity; antigen processing and presentation; natural killer cell mediated cytotoxicity; regulation of immune response	antigen binding; natural killer cell lectin-like receptor binding	extracellular region; plasma membrane; membrane; integral component of membrane	1.70707	8.48e-11	6.32e-10
ENSG00000172733	126	90	78	28	16	23	106.841	77.7417	91.175	35.3745	14.7066	22.3579	39.6735	28.8681	33.8563	34.1326	13.1357	5.46105	8.30223	8.96633	3.80675	PURG	purine rich element binding protein G	8	30995802	31033715	protein_coding		DNA binding; RNA binding	nucleus	1.70604	8.37e-11	6.25e-10
ENSG00000110852	2556	2708	1664	478	738	689	2167.34	2339.16	1945.07	603.893	678.342	669.765	2338.02	2523.37	2098.24	2319.87	651.449	731.76	722.509	701.906	3.30511	CLEC2B	C-type lectin domain family 2 member B	12	9852984	9870136	protein_coding	regulation of immune response	carbohydrate binding	plasma membrane; integral component of plasma membrane; membrane; integral component of membrane	1.70565	1.31e-104	1.33e-102
ENSG00000104081	97	53	67	15	17	16	82.2504	45.7812	78.317	18.9506	15.6258	15.5533	126.442	70.3785	120.395	105.738	29.1324	24.0212	23.9098	25.6878	4.11629	BMF	Bcl2 modifying factor	15	40087890	40108892	protein_coding	protein insertion into mitochondrial membrane involved in apoptotic signaling pathway; apoptotic process; positive regulation of protein homooligomerization; positive regulation of apoptotic process; anoikis; positive regulation of release of cytochrome c	protein binding	acrosomal vesicle; mitochondrial outer membrane; cytosol; plasma membrane; myosin complex	1.70546	3.76e-09	2.5e-08
ENSG00000086730	64	63	41	8	9	18	54.2683	54.4192	47.9253	10.107	8.27246	17.4975	73.3356	73.5394	64.764	70.5463	13.6581	11.179	23.6453	16.1608	4.36528	LAT2	linker for activation of T-cells family member 2	7	74199652	74229834	protein_coding	B cell activation; immune response-regulating signaling pathway; adaptive immune response; immune system process; calcium-mediated signaling; intracellular signal transduction; Fc-epsilon receptor signaling pathway; mast cell degranulation; B cell recepto	protein binding; SH2 domain binding	intracellular; plasma membrane; membrane; integral component of membrane; mast cell granule; membrane raft; extracellular exosome	1.7051	3.09e-08	1.92e-07
ENSG00000237517	122	113	67	20	34	17	103.449	97.609	78.317	25.2675	31.2515	16.5254	120.01	113.235	90.855	108.034	29.3126	36.2547	19.171	28.2461	3.82473	DGCR5	DiGeorge syndrome critical region gene 5 (non-protein coding)	22	18970514	18994628	transcribed_unprocessed_pseudogene				1.7038	2.1e-11	1.63e-10
ENSG00000185615	44	46	38	7	8	10	37.3095	39.7346	44.4186	8.84362	7.3533	9.72083	23.6885	25.2283	28.2023	25.7064	5.615	4.66876	6.17196	5.48524	4.68647	PDIA2	protein disulfide isomerase family A member 2	16	283152	287215	protein_coding	protein folding; protein retention in ER lumen; peptidyl-proline hydroxylation; protein folding in endoplasmic reticulum; response to endoplasmic reticulum stress; cell redox homeostasis; oxidation-reduction process; regulation of oxidative stress-induced	peptidyl-proline 4-dioxygenase activity; protein disulfide isomerase activity; steroid binding; protein binding; lipid binding; disulfide oxidoreductase activity; isomerase activity	endoplasmic reticulum; endoplasmic reticulum lumen; cell	1.70222	2.12e-07	1.22e-06
ENSG00000204264	2894	3220	2107	612	851	813	2453.95	2781.42	2462.89	773.185	782.207	790.304	2183.23	2474.58	2191.19	2283	687.887	695.914	703.117	695.639	3.28187	PSMB8	proteasome subunit beta 8	6	32840717	32844703	protein_coding	proteolysis involved in cellular protein catabolic process; MAPK cascade; protein polyubiquitination; stimulatory C-type lectin receptor signaling pathway; immune system process; antigen processing and presentation of exogenous peptide antigen via MHC cla	threonine-type endopeptidase activity; endopeptidase activity; protein binding; peptidase activity; hydrolase activity	proteasome core complex; proteasome complex; nucleus; nucleoplasm; cytoplasm; cytosol; extracellular exosome; spermatoproteasome complex	1.70138	2.31e-134	3.64e-132
ENSG00000141040	442	485	336	99	124	118	374.791	418.941	392.754	125.074	113.976	114.706	589.293	658.713	617.538	621.848	196.657	179.208	180.355	185.407	3.35397	ZNF287	zinc finger protein 287	17	16551387	16569206	protein_coding	transcription, DNA-templated; regulation of transcription, DNA-templated; regulation of cytokine biosynthetic process; positive regulation of transcription, DNA-templated	nucleic acid binding; DNA binding; transcription factor activity, sequence-specific DNA binding; metal ion binding	intracellular; nucleus	1.69932	5.54e-38	1.39e-36
ENSG00000174498	21	17	15	1	3	0	17.8068	14.6845	17.5337	1.26337	2.75749	0	21.0981	17.3987	20.7745	19.7571	1.49689	3.26717	0	1.58802	12.4414	IGDCC3	immunoglobulin superfamily DCC subclass member 3	15	65327127	65378040	protein_coding	neuromuscular process controlling balance		integral component of plasma membrane; membrane; integral component of membrane	1.69828	1.41e-05	6.86e-05
ENSG00000139174	1314	1231	945	269	395	308	1114.2	1063.33	1104.62	339.848	363.069	299.402	336.514	321.152	333.621	330.429	102.642	109.655	90.4264	100.908	3.27456	PRICKLE1	prickle planar cell polarity protein 1	12	42456757	42590355	protein_coding	coronary vasculature development; aorta development; neural tube closure; protein import into nucleus; positive regulation of protein ubiquitination; positive regulation of proteasomal ubiquitin-dependent protein catabolic process; negative regulation of	metal ion binding; zinc ion binding; protein binding	nucleus; cytoplasm; cytosol; membrane; nuclear membrane	1.68862	3.85e-80	2.57e-78
ENSG00000178401	1591	1463	1136	296	454	424	1349.08	1263.73	1327.88	373.959	417.3	412.163	1058.51	991.553	1041.88	1030.65	293.416	327.422	323.392	314.744	3.27457	DNAJC22	DnaJ heat shock protein family (Hsp40) member C22	12	49346917	49357546	protein_coding			integral component of membrane; membrane	1.68841	4.42e-97	3.9e-95
ENSG00000168404	452	439	337	101	108	125	383.27	379.207	393.923	127.601	99.2695	121.51	275.239	272.321	282.889	276.816	91.6344	71.2887	87.2606	83.3946	3.31935	MLKL	mixed lineage kinase domain like pseudokinase	16	74671855	74700960	protein_coding	programmed cell death; intracellular signal transduction; protein homotrimerization; necroptotic process; protein phosphorylation	nucleotide binding; signal transducer activity; protein binding; ATP binding; protein complex binding; protein kinase binding; protein kinase activity	cytoplasm; cytosol; plasma membrane; membrane	1.68545	6.65e-36	1.55e-34
ENSG00000132530	600	759	500	124	202	188	508.765	655.621	584.455	156.658	185.671	182.752	865.247	1115	993.971	991.407	266.426	315.767	310.802	297.665	3.33061	XAF1	XIAP associated factor 1	17	6755447	6775647	protein_coding	apoptotic process; response to interferon-beta; type I interferon signaling pathway; negative regulation of protein complex assembly	metal ion binding; zinc ion binding	nucleus; cytoplasm; mitochondrion; cytosol	1.68535	1.11e-42	3.22e-41
ENSG00000155629	504	476	361	98	138	133	427.363	411.167	421.977	123.811	126.844	129.287	296.471	285.236	292.734	291.48	85.8902	87.9947	89.6893	87.8581	3.31763	PIK3AP1	phosphoinositide-3-kinase adaptor protein 1	10	96593312	96720514	protein_coding	regulation of phosphatidylinositol 3-kinase signaling; positive regulation of phosphatidylinositol 3-kinase signaling; toll-like receptor 2 signaling pathway; toll-like receptor 4 signaling pathway; toll-like receptor 7 signaling pathway; toll-like recept	phosphatidylinositol 3-kinase regulatory subunit binding; identical protein binding; phosphatidylinositol-4,5-bisphosphate 3-kinase activity	cytoplasm; cytosol; plasma membrane; membrane	1.68252	1.11e-40	3.01e-39
ENSG00000206145	11	13	13	0	0	0	9.32737	11.2294	15.1958	0	0	0	22.6118	27.2227	36.8384	28.891	0	0	0	0	#DIV/0!	P2RX6P	purinergic receptor P2X 6 pseudogene	22	21035243	21045017	transcribed_unprocessed_pseudogene				1.6825	1.43e-05	6.96e-05
ENSG00000058091	1585	1590	1185	369	419	428	1343.99	1373.44	1385.16	466.185	385.129	416.052	2277.95	2327.86	2347.73	2317.84	790.144	652.761	705.172	716.026	3.23709	CDK14	cyclin dependent kinase 14	7	90466424	91210590	protein_coding	protein phosphorylation; G2/M transition of mitotic cell cycle; cell cycle; Wnt signaling pathway; phosphorylation; cell division; regulation of cell cycle; regulation of canonical Wnt signaling pathway	ATP binding; protein kinase activity; nucleotide binding; protein serine/threonine kinase activity; cyclin-dependent protein serine/threonine kinase activity; protein binding; kinase activity; transferase activity; cyclin binding	cytosol; nucleus; cytoplasmic cyclin-dependent protein kinase holoenzyme complex; cytoplasm; plasma membrane; membrane	1.68229	2.24e-94	1.92e-92
ENSG00000204952	28	33	20	4	4	4	23.7424	28.5053	23.3782	5.0535	3.67665	3.88833	10.3138	12.3828	10.1556	10.9507	2.19526	1.59715	1.68911	1.82718	5.99326	FBXO47	F-box protein 47	17	38936432	38967402	protein_coding				1.68134	5.08e-06	2.6e-05
ENSG00000008517	45	49	28	8	9	6	38.1574	42.326	32.7295	10.107	8.27246	5.8325	47.1079	52.2543	40.4068	46.5897	12.4778	10.2129	7.20062	9.96377	4.67591	IL32	interleukin 32	16	3065297	3082192	protein_coding	defense response; immune response; cell adhesion	cytokine activity; protein binding	extracellular region; extracellular space; cytosol; membrane	1.68131	5.37e-07	2.99e-06
ENSG00000037280	356	336	262	81	96	81	301.867	290.236	306.255	102.333	88.2396	78.7387	189.081	181.795	191.829	187.568	64.0986	55.2707	49.3196	56.2296	3.33575	FLT4	fms related tyrosine kinase 4	5	180601506	180649624	protein_coding	angiogenesis; positive regulation of protein phosphorylation; positive regulation of endothelial cell proliferation; vasculature development; lymph vessel development; lymphangiogenesis; sprouting angiogenesis; respiratory system process; protein phosphor	nucleotide binding; protein kinase activity; protein tyrosine kinase activity; transmembrane receptor protein tyrosine kinase activity; vascular endothelial growth factor-activated receptor activity; protein binding; ATP binding; kinase activity; transfer	extracellular region; nucleus; cytoplasm; plasma membrane; integral component of plasma membrane; membrane; integral component of membrane; receptor complex	1.68063	2.22e-29	4.14e-28
ENSG00000112297	1810	1563	1311	344	471	504	1534.78	1350.11	1532.44	434.601	432.926	489.93	357.548	314.529	357.004	343.027	101.247	100.856	114.136	105.413	3.25412	AIM1	absent in melanoma 1	6	106360808	106571978	protein_coding		carbohydrate binding		1.68032	9.9e-90	7.84e-88
ENSG00000164112	62	80	68	17	18	13	52.5724	69.1037	79.4859	21.4774	16.5449	12.6371	38.1651	50.166	57.703	48.6781	15.5916	12.0108	9.17393	12.2588	3.97088	TMEM155	transmembrane protein 155	4	121758933	121765427	protein_coding			extracellular region	1.68006	3.68e-09	2.45e-08
ENSG00000148204	19	7	17	1	0	0	16.1109	6.04657	19.8715	1.26337	0	0	4.08181	1.53194	5.03458	3.54944	0.320085	0	0	0.106695	33.2672	CRB2	crumbs 2, cell polarity complex component	9	123356170	123380324	protein_coding	mesoderm formation; somitogenesis; positive regulation of epithelial to mesenchymal transition; negative regulation of endopeptidase activity; notochord formation; positive regulation of BMP signaling pathway; maintenance of epithelial cell apical/basal p	aspartic-type endopeptidase inhibitor activity; calcium ion binding; enzyme binding	extracellular region; plasma membrane; membrane; integral component of membrane; protein complex; membrane raft; extracellular exosome	1.67958	1.71e-05	8.27e-05
ENSG00000181350	891	955	690	200	269	240	755.517	824.926	806.548	252.675	247.255	233.3	284.457	310.589	303.67	299.572	95.1336	93.0929	87.8389	92.0218	3.25545	LRRC75A	leucine rich repeat containing 75A	17	16441577	16492153	protein_coding				1.67735	4.49e-66	2.31e-64
ENSG00000149451	2131	2031	1580	423	669	534	1806.97	1754.37	1846.88	534.407	614.92	519.092	565.56	549.099	578.053	564.237	167.264	192.463	162.47	174.066	3.24152	ADAM33	ADAM metallopeptidase domain 33	20	3667965	3682246	protein_coding	proteolysis	metalloendopeptidase activity; peptidase activity; metallopeptidase activity; zinc ion binding; hydrolase activity; metal ion binding; protein binding	membrane; integral component of membrane	1.6772	1.64e-108	1.78e-106
ENSG00000233901	32	19	26	1	5	5	27.1342	16.4121	30.3917	1.26337	4.59581	4.86042	40.8647	24.7171	45.7706	37.1175	1.90267	6.9214	7.3199	5.38133	6.89745	LINC01503	long intergenic non-protein coding RNA 1503	9	129332300	129359538	lincRNA				1.67674	8.08e-06	4.05e-05
ENSG00000184378	136	155	114	20	44	41	115.32	133.888	133.256	25.2675	40.4431	39.8554	57.5163	66.7773	66.4617	63.5851	12.6022	20.1711	19.878	17.5505	3.62299	ACTRT3	actin related protein T3	3	169766921	169769895	protein_coding			male germ cell nucleus; nucleus; cytoplasm; cytoskeleton	1.67534	2.37e-14	2.21e-13
ENSG00000188385	41	45	34	11	5	6	34.7656	38.8708	39.743	13.8971	4.59581	5.8325	5.76258	6.44304	6.58759	6.2644	2.30352	0.761779	0.966766	1.34402	4.66094	JAKMIP3	Janus kinase and microtubule interacting protein 3	10	132104671	132184809	protein_coding		microtubule binding; kinase binding	Golgi apparatus	1.6751	8.61e-07	4.7e-06
ENSG00000133056	1154	1109	834	230	292	349	978.526	957.95	974.871	290.576	268.395	339.257	1256.94	1230.51	1252.24	1246.56	373.251	344.76	435.783	384.598	3.24121	PIK3C2B	phosphatidylinositol-4-phosphate 3-kinase catalytic subunit type 2 beta	1	204422628	204494724	protein_coding	phosphatidylinositol biosynthetic process; autophagosome organization; phosphatidylinositol-mediated signaling; phosphatidylinositol phosphorylation; protein kinase B signaling; phosphatidylinositol-3-phosphate biosynthetic process; phosphorylation; macro	1-phosphatidylinositol-4-phosphate 3-kinase activity; 1-phosphatidylinositol-3-kinase activity; ATP binding; protein binding; nucleotide binding; phosphatidylinositol binding; transferase activity; kinase activity; lipid kinase activity	intracellular membrane-bounded organelle; membrane; phosphatidylinositol 3-kinase complex; plasma membrane; cytosol; endoplasmic reticulum; cytoplasm; nucleus; endocytic vesicle; nucleoplasm; intracellular	1.67086	1.09e-69	6.01e-68
ENSG00000281508	60	42	35	5	17	5	50.8765	36.2794	40.9119	6.31687	15.6258	4.86042	34.2603	24.4306	27.5501	28.747	4.25379	10.5224	3.27301	6.0164	4.77811	CDR1-AS	CDR1 antisense RNA	X	140783176	140784660	antisense				1.67009	6.37e-07	3.52e-06
ENSG00000225614	844	753	636	180	230	221	715.663	650.439	743.427	227.407	211.407	214.83	54.049	49.1231	56.1458	53.106	17.1745	15.9661	16.2246	16.4551	3.22733	ZNF469	zinc finger protein 469	16	88427471	88440757	protein_coding	transcription, DNA-templated; regulation of transcription, DNA-templated	metal ion binding; DNA binding	nucleus	1.661	5.61e-57	2.33e-55
ENSG00000279117	270	270	179	54	65	75	228.944	233.225	209.235	68.2222	59.7456	72.9062	97.9232	99.7541	89.4931	95.7235	29.1797	25.5541	31.1832	28.639	3.34242	CTD-2562J17.6		11	75260129	75262466	TEC				1.66089	6.61e-23	9.51e-22
ENSG00000227036	343	357	263	74	106	86	290.844	308.375	307.423	93.4897	97.4312	83.5992	542.62	575.327	573.551	563.833	174.421	181.775	155.969	170.721	3.30265	LINC00511	long intergenic non-protein coding RNA 511	17	72323123	72640472	lincRNA				1.66049	1.12e-29	2.1e-28
ENSG00000154930	371	328	240	63	108	88	314.587	283.325	280.539	79.5926	99.2695	85.5433	89.6514	80.7424	79.9483	83.4474	22.6824	28.29	24.3783	25.1169	3.32236	ACSS1	acyl-CoA synthetase short-chain family member 1	20	25006230	25058980	protein_coding	ethanol oxidation; acetyl-CoA biosynthetic process; metabolic process; acetate biosynthetic process; acetyl-CoA biosynthetic process from acetate; propionate biosynthetic process	nucleotide binding; catalytic activity; acetate-CoA ligase activity; protein binding; ATP binding; AMP binding; ligase activity	mitochondrion; mitochondrial matrix	1.65845	6.95e-28	1.22e-26
ENSG00000088002	135	123	67	22	36	22	114.472	106.247	78.317	27.7942	33.0898	21.3858	84.2327	78.1802	57.6284	73.3471	20.452	24.3487	15.7364	20.179	3.63482	SULT2B1	sulfotransferase family 2B member 1	19	48552075	48599425	protein_coding	3'-phosphoadenosine 5'-phosphosulfate metabolic process; steroid metabolic process; lipid metabolic process; sulfate assimilation	steroid sulfotransferase activity; transferase activity; sulfotransferase activity; protein binding; alcohol sulfotransferase activity	extracellular exosome; intracellular membrane-bounded organelle; cytosol; endoplasmic reticulum; cytoplasm; nucleus	1.65669	1.84e-11	1.44e-10
ENSG00000112530	24	21	16	1	4	2	20.3506	18.1397	18.7026	1.26337	3.67665	1.94417	35.454	31.6023	32.5829	33.2131	2.201	6.40531	3.38705	3.99779	8.30786	PACRG	PARK2 coregulated	6	162727132	163315492	protein_coding	spermatid development; cellular response to unfolded protein; negative regulation of cell death	G-protein coupled receptor binding; actin binding; Hsp70 protein binding; heat shock protein binding; ubiquitin protein ligase binding; alpha-tubulin binding; beta-tubulin binding; chaperone binding; Hsp90 protein binding	nucleus; mitochondrion; cytosol; cilium; vesicle; neuron projection; cell body; sperm midpiece; integral component of membrane; membrane	1.6566	1.72e-05	8.29e-05
ENSG00000206530	636	592	494	125	174	189	539.291	511.367	577.442	157.922	159.934	183.724	747.977	709.248	800.89	752.705	219.032	221.823	254.818	231.891	3.24595	CFAP44	cilia and flagella associated protein 44	3	113286947	113441610	protein_coding	cilium-dependent cell motility		cell projection	1.65523	1.08e-45	3.42e-44
ENSG00000119686	149	153	114	24	46	40	126.343	132.161	133.256	30.321	42.2815	38.8833	207.46	217.013	218.811	214.428	49.7882	69.4277	63.8478	61.0212	3.51399	FLVCR2	feline leukemia virus subgroup C cellular receptor family member 2	14	75578617	75663214	protein_coding	transport; heme transport; transmembrane transport	heme transporter activity; heme binding	plasma membrane; membrane; integral component of membrane	1.65346	6.06e-15	5.84e-14
ENSG00000183186	226	207	198	54	68	49	191.635	178.806	231.444	68.2222	62.503	47.6321	61.2448	57.1447	73.9675	64.119	21.8032	19.9754	15.2228	19.0005	3.3746	C2CD4C	C2 calcium dependent domain containing 4C	19	405438	409170	protein_coding		calcium ion binding; calcium-dependent phospholipid binding	plasma membrane	1.6529	4.75e-19	5.68e-18
ENSG00000111057	23541	25966	16472	5179	7399	6321	19961.4	22429.3	19254.3	6543.02	6800.88	6144.54	14057.3	15795.3	13559.4	14470.7	4607.76	4789.35	4327.14	4574.75	3.16316	KRT18	keratin 18	12	52948871	52952901	protein_coding	hepatocyte apoptotic process; extrinsic apoptotic signaling pathway; tumor necrosis factor-mediated signaling pathway; cell cycle; anatomical structure morphogenesis; viral process; keratinization; Golgi to plasma membrane CFTR protein transport; negative	structural molecule activity; RNA binding; protein binding; scaffold protein binding; cadherin binding involved in cell-cell adhesion	intermediate filament; cytosol; cell periphery; keratin filament; nucleus; nucleolus; cytoplasm; microtubule organizing center; cell-cell adherens junction; centriolar satellite; perinuclear region of cytoplasm; extracellular exosome	1.65251	1.08e-180	3.42e-178
ENSG00000041353	690	681	504	133	167	229	585.08	588.245	589.131	168.029	153.5	222.607	1137.18	1143.33	1145.06	1141.86	326.587	298.348	432.667	352.534	3.239	RAB27B	RAB27B, member RAS oncogene family	18	54717860	54895516	protein_coding	small GTPase mediated signal transduction; multivesicular body sorting pathway; positive regulation of exocytosis; melanosome transport; regulation of exocytosis; platelet degranulation	GTP binding; myosin V binding; protein domain specific binding; GDP binding; protein binding; GTPase activity; nucleotide binding	intracellular; extracellular exosome; zymogen granule membrane; melanosome; multivesicular body membrane; platelet dense granule membrane; secretory granule membrane; secretory granule; trans-Golgi network transport vesicle; apical plasma membrane; membra	1.65111	1e-41	2.83e-40
ENSG00000131831	21	19	11	1	1	2	17.8068	16.4121	12.858	1.26337	0.919162	1.94417	7.84267	7.22842	5.66308	6.91139	0.55643	0.404828	0.856272	0.605844	11.4079	RAI2	retinoic acid induced 2	X	17800049	17861337	protein_coding	embryo development	protein binding		1.65105	2.44e-05	0.000116117
ENSG00000100077	1212	1114	930	256	353	328	1027.71	962.269	1087.09	323.424	324.464	318.843	357.712	334.935	378.38	357.009	112.574	112.936	110.979	112.163	3.18295	GRK3	G protein-coupled receptor kinase 3	22	25564849	25729294	protein_coding	phosphorylation; signal transduction; protein phosphorylation; receptor internalization	transferase activity; kinase activity; ATP binding; G-protein coupled receptor kinase activity; protein serine/threonine kinase activity; protein kinase activity; nucleotide binding; beta-adrenergic receptor kinase activity	cytosol; plasma membrane	1.6469	2.23e-76	1.39e-74
ENSG00000165995	37	32	24	5	4	7	31.3739	27.6415	28.0539	6.31687	3.67665	6.80458	9.63571	8.4894	8.61605	8.91372	1.94007	1.12919	2.08986	1.71971	5.18328	CACNB2	calcium voltage-gated channel auxiliary subunit beta 2	10	18140677	18541869	protein_coding	transport; ion transport; calcium ion transport; chemical synaptic transmission; neuromuscular junction development; visual perception; regulation of ion transmembrane transport; positive regulation of calcium ion transport; cardiac conduction; calcium io	high voltage-gated calcium channel activity; voltage-gated calcium channel activity involved in cardiac muscle cell action potential; voltage-gated calcium channel activity involved in AV node cell action potential; voltage-gated ion channel activity; vol	plasma membrane; integral component of plasma membrane; voltage-gated calcium channel complex; membrane; sarcolemma; L-type voltage-gated calcium channel complex	1.64659	4.02e-06	2.08e-05
ENSG00000135519	522	486	418	103	161	142	442.626	419.805	488.605	130.128	147.985	138.036	673.195	638.487	743.125	684.936	197.913	225.072	209.94	210.975	3.24652	KCNH3	potassium voltage-gated channel subfamily H member 3	12	49539157	49558308	protein_coding	phosphorelay signal transduction system; transport; ion transport; potassium ion transport; signal transduction by protein phosphorylation; regulation of ion transmembrane transport; regulation of membrane potential; transmembrane transport; potassium ion	phosphorelay sensor kinase activity; ion channel activity; voltage-gated ion channel activity; voltage-gated potassium channel activity; potassium channel activity; protein binding	intracellular; plasma membrane; integral component of plasma membrane; membrane; integral component of membrane	1.64619	5.55e-39	1.44e-37
ENSG00000136999	788	761	558	167	230	203	668.179	657.349	652.252	210.984	211.407	197.333	435.863	428.799	425.474	430.046	137.628	137.904	128.723	134.752	3.19139	NOV	nephroblastoma overexpressed	8	119416306	119424353	protein_coding	bone regeneration; negative regulation of sensory perception of pain; negative regulation of SMAD protein import into nucleus; negative regulation of inflammatory response; smooth muscle cell proliferation; negative regulation of insulin secretion; type B	insulin-like growth factor binding; Notch binding; integrin binding; protein binding; growth factor activity	intracellular membrane-bounded organelle; neuronal cell body; extracellular matrix; dendrite; axon; gap junction; cytoplasm; extracellular space; extracellular region; cell junction	1.64604	2.96e-57	1.23e-55
ENSG00000122861	912	934	734	174	294	277	773.323	806.786	857.98	219.827	270.234	269.267	1031.1	1075.71	1143.97	1083.6	293.103	360.312	359.023	337.479	3.21085	PLAU	plasminogen activator, urokinase	10	73909177	73917497	protein_coding	response to hypoxia; proteolysis; chemotaxis; signal transduction; blood coagulation; hemostasis; regulation of receptor activity; smooth muscle cell migration; regulation of smooth muscle cell migration; positive regulation of cell migration; regulation	serine-type endopeptidase activity; protein binding; peptidase activity; serine-type peptidase activity; hydrolase activity	extracellular region; extracellular space; plasma membrane; focal adhesion; cell surface; specific granule membrane; extracellular exosome; tertiary granule membrane	1.64472	1.84e-59	8.05e-58
ENSG00000148288	377	361	300	73	93	125	319.674	311.83	350.673	92.2263	85.4821	121.51	165.249	161.194	181.273	169.239	47.6745	44.1882	62.8123	51.5583	3.28247	GBGT1	globoside alpha-1,3-N-acetylgalactosaminyltransferase 1	9	133152948	133163945	protein_coding	carbohydrate metabolic process; protein glycosylation; glycolipid biosynthetic process; lipid glycosylation	transferase activity; transferase activity, transferring glycosyl groups; transferase activity, transferring hexosyl groups; metal ion binding; globoside alpha-N-acetylgalactosaminyltransferase activity	Golgi membrane; Golgi apparatus; membrane; integral component of membrane; vesicle	1.64452	5.37e-28	9.47e-27
ENSG00000279519	332	296	266	70	99	81	281.517	255.684	310.93	88.4362	90.9971	78.7387	107.531	97.6638	118.766	107.987	33.7801	34.7582	30.0759	32.8714	3.28514	RP11-288C18.1		2	36839922	36842539	TEC				1.64359	2.28e-26	3.77e-25
ENSG00000151320	163	137	133	29	46	41	138.215	118.34	155.465	36.6379	42.2815	39.8554	226.21	193.683	254.444	224.779	59.9638	69.2004	65.2298	64.798	3.46892	AKAP6	A-kinase anchoring protein 6	14	32329273	32837681	protein_coding	action potential; protein targeting; regulation of protein kinase A signaling; regulation of release of sequestered calcium ion into cytosol by sarcoplasmic reticulum; cAMP-mediated signaling; positive regulation of cell growth; negative regulation of cAM	protein binding; adenylate cyclase binding; protein complex scaffold; protein kinase A regulatory subunit binding; protein anchor; ion channel binding; protein kinase A binding	nucleus; nuclear envelope; cytoplasm; caveola; junctional sarcoplasmic reticulum membrane; intercalated disc; membrane; sarcoplasmic reticulum; T-tubule; nuclear membrane; calcium channel complex; perinuclear region of cytoplasm	1.64275	6e-15	5.79e-14
ENSG00000267278	80	70	61	12	22	17	67.8354	60.4657	71.3035	15.1605	20.2216	16.5254	96.6316	86.1335	101.572	94.779	21.5961	28.8057	23.5405	24.6474	3.84539	MAP3K14-AS1	MAP3K14 antisense RNA 1	17	45247925	45268630	antisense				1.64256	2.76e-09	1.86e-08
ENSG00000117461	505	465	348	108	136	128	428.211	401.665	406.781	136.444	125.006	124.427	137.379	128.863	130.504	132.249	43.7743	40.1046	39.9187	41.2659	3.20479	PIK3R3	phosphoinositide-3-kinase regulatory subunit 3	1	46040140	46133036	protein_coding	phosphatidylinositol biosynthetic process; insulin receptor signaling pathway; phosphatidylinositol-3-phosphate biosynthetic process; regulation of phosphatidylinositol 3-kinase activity; positive regulation of glucose import in response to insulin stimul	protein binding; 1-phosphatidylinositol-3-kinase activity; phosphatidylinositol 3-kinase regulator activity; 1-phosphatidylinositol-3-kinase regulator activity	cytosol; phosphatidylinositol 3-kinase complex	1.63955	4.78e-38	1.2e-36
ENSG00000060140	175	173	145	38	41	54	148.39	149.437	169.492	48.0082	37.6857	52.4925	263.804	265.665	301.319	276.93	85.348	66.9967	93.32	81.8882	3.3818	STYK1	serine/threonine/tyrosine kinase 1	12	10618939	10674318	protein_coding	protein phosphorylation; chemotaxis; cell adhesion; epidermal growth factor receptor signaling pathway; phosphorylation; cell migration; cell differentiation; peptidyl-tyrosine autophosphorylation; regulation of cell proliferation; regulation of mast cell	nucleotide binding; protein kinase activity; protein tyrosine kinase activity; non-membrane spanning protein tyrosine kinase activity; receptor binding; protein binding; ATP binding; kinase activity; transferase activity	plasma membrane; membrane; integral component of membrane; extrinsic component of cytoplasmic side of plasma membrane	1.63709	1.87e-16	1.97e-15
ENSG00000180881	654	588	507	122	195	187	554.554	507.912	592.638	154.132	179.237	181.78	613.445	561.85	655.573	610.289	170.5	198.271	201.084	189.951	3.21287	CAPS2	calcyphosine 2	12	75275979	75390928	protein_coding	sodium ion transmembrane transport; calcium ion homeostasis	calcium ion binding; calcium:sodium antiporter activity; metal ion binding		1.63646	2.61e-44	7.99e-43
ENSG00000197261	28	28	17	2	7	1	23.7424	24.1863	19.8715	2.52675	6.43414	0.972083	36.5267	37.2097	30.5715	34.7693	3.88731	9.89867	1.49551	5.09383	6.82577	C6orf141	chromosome 6 open reading frame 141	6	49550646	49561907	protein_coding				1.63593	1.61e-05	7.81e-05
ENSG00000233521	391	451	296	100	109	109	331.545	389.572	345.998	126.337	100.189	105.957	557.688	655.294	581.997	598.326	212.51	168.526	178.229	186.422	3.20953	LINC01638	long intergenic non-protein coding RNA 1638	22	27221349	27224727	lincRNA				1.63588	6.58e-31	1.28e-29
ENSG00000253616	30	32	17	1	5	6	25.4383	27.6415	19.8715	1.26337	4.59581	5.8325	54.4717	59.1895	42.5513	52.0708	2.7053	9.84114	12.4893	8.34524	6.23958	RP11-875O11.3		8	23071377	23074488	antisense				1.6349	1.17e-05	5.75e-05
ENSG00000134202	991	1033	719	190	321	283	840.311	892.302	840.447	240.041	295.051	275.1	884.073	938.771	884.215	902.353	252.542	310.417	289.426	284.128	3.17586	GSTM3	glutathione S-transferase mu 3	1	109733932	109741038	protein_coding	glutathione metabolic process; establishment of blood-nerve barrier; metabolic process; nitrobenzene metabolic process; xenobiotic catabolic process; response to estrogen; cellular detoxification of nitrogen compound; glutathione derivative biosynthetic p	glutathione transferase activity; transferase activity; enzyme binding; identical protein binding; protein homodimerization activity; glutathione binding; protein binding	nucleus; cytoplasm; cytosol; extracellular exosome; sperm fibrous sheath	1.63439	9.29e-64	4.57e-62
ENSG00000204584	31	41	18	3	2	9	26.2862	35.4157	21.0404	3.79012	1.83832	8.74875	12.5172	16.8646	10.0192	13.1337	1.80482	0.875393	4.16607	2.28209	5.7551	RP11-304F15.3		17	49845910	49848837	antisense				1.63389	9.72e-06	4.82e-05
ENSG00000163701	133	130	107	32	31	34	112.776	112.294	125.073	40.428	28.494	33.0508	56.0797	55.8396	62.1946	58.038	20.1034	14.1691	16.435	16.9025	3.43369	IL17RE	interleukin 17 receptor E	3	9902612	9916402	protein_coding	inflammatory response; cytokine-mediated signaling pathway	protein binding; interleukin-17 receptor activity	integral component of membrane; membrane; extracellular region; cytoplasm; plasma membrane; integral component of plasma membrane	1.63263	1.99e-13	1.76e-12
ENSG00000100739	295	305	204	61	89	74	250.143	263.458	238.458	77.0658	81.8055	71.9342	191.607	201.806	182.656	192.023	59.0317	62.6622	55.1009	58.9316	3.25841	BDKRB1	bradykinin receptor B1	14	96255824	96268967	protein_coding	negative regulation of protein phosphorylation; positive regulation of leukocyte migration; response to stress; inflammatory response; signal transduction; G-protein coupled receptor signaling pathway; positive regulation of cytosolic calcium ion concentr	signal transducer activity; G-protein coupled receptor activity; bradykinin receptor activity; protein binding; peptide binding	endoplasmic reticulum; plasma membrane; integral component of plasma membrane; membrane; integral component of membrane; neuron projection	1.63197	7.8e-25	1.22e-23
ENSG00000143344	1487	1426	1141	318	431	435	1260.89	1231.77	1333.73	401.753	396.159	422.856	256.696	250.768	271.524	259.663	81.7901	80.6513	86.0864	82.8426	3.13441	RGL1	ral guanine nucleotide dissociation stimulator like 1	1	183636085	183928531	protein_coding	signal transduction; small GTPase mediated signal transduction; positive regulation of GTPase activity	guanyl-nucleotide exchange factor activity; Ral guanyl-nucleotide exchange factor activity	cytosol	1.6289	4.14e-91	3.37e-89
ENSG00000196139	44	32	18	3	6	7	37.3095	27.6415	21.0404	3.79012	5.51497	6.80458	43.4336	32.1787	24.494	33.3688	4.41225	6.42023	7.92152	6.25133	5.33787	AKR1C3	aldo-keto reductase family 1 member C3	10	5035354	5107686	protein_coding	oxidation-reduction process; protein import into nucleus, translocation; retinoid metabolic process; prostaglandin metabolic process; G-protein coupled receptor signaling pathway; response to nutrient; steroid metabolic process; positive regulation of cel	oxidoreductase activity; retinal dehydrogenase activity; alditol:NADP+ 1-oxidoreductase activity; aldo-keto reductase (NADP) activity; retinol dehydrogenase activity; oxidoreductase activity, acting on NAD(P)H, quinone or similar compound as acceptor; phe	intracellular; nucleus; cytoplasm; cytosol; extracellular exosome	1.62751	6.66e-06	3.36e-05
ENSG00000176244	685	620	455	152	183	169	580.841	535.554	531.854	192.033	168.207	164.282	646.816	596.385	592.265	611.822	213.845	187.313	182.942	194.7	3.14238	ACBD7	acyl-CoA binding domain containing 7	10	15077523	15088776	protein_coding		fatty-acyl-CoA binding; lipid binding		1.62349	1.05e-45	3.35e-44
[truncated: 15,707 more rows]
